# Supplementary material for: Egyptian patients’/guardians’ experiences and perception about clinical informed consent and its purpose: Cross sectional study
Source: PLoS One. 2021 Jun 14;16(6):e0252996. doi: 10.1371/journal.pone.0252996 (PMC8202917; doi:10.1371/journal.pone.0252996)
Supplement: S2 File — (XLSX) [file pone.0252996.s002.xlsx]

## Sheet: Sheet1
Serial	Venue	Reality01	Reality02	Reality03	Reality04	Reality05	Reality06	Reality07	Reality08	Reality09	Reality10	Best01	Best02	Best03	Best04	Best05	Best06	Best07	Best08	Best09	Best10
1	1	4	6	3	8	2	10	1	5	7	9	2	9	3	1	4	7	5	10	6	8
2	1	4	6	3	8	2	10	1	5	7	9	2	9	3	1	4	7	5	10	6	8
3	1	6	1	10	7	2	4	8	5	9	3	3	7	4	1	2	5	8	6	10	9
4	1	1	10	3	7	2	8	5	4	6	9	3	1	4	6	5	9	2	8	7	10
5	1	1	10	3	7	2	8	5	4	6	9	3	1	4	6	5	9	2	8	7	10
6	1	6	10	1	5	8	4	7	2	9	3	1	6	2	7	8	3	9	4	10	5
7	1	1	9	3	6	5	8	7	2	4	10	7	1	8	2	5	9	4	6	10	3
8	1	1	9	3	6	5	8	7	2	4	10	7	1	8	2	5	9	4	6	10	3
9	1	5	6	2	3	4	7	8	10	9	1	1	2	7	5	4	3	9	8	6	10
10	1	5	6	2	3	4	7	8	10	9	1	1	2	7	5	4	3	9	8	6	10
11	1	4	6	3	10	9	5	7	1	2	8	4	7	5	2	3	1	4	10	8	9
12	1	4	3	8	5	10	2	6	1	9	7	9	5	8	4	6	7	3	1	2	10
13	1	3	2	4	5	9	6	7	1	8	10	4	8	10	9	3	7	6	5	1	2
14	1	6	8	7	5	10	9	1	2	4	3	4	8	10	9	3	7	6	5	1	2
15	1	4	5	9	10	8	7	6	2	1	3	5	8	4	9	10	6	7	3	2	1
16	1	10	9	8	4	3	2	1	5	6	7	4	5	6	10	8	9	3	2	1	7
17	1	5	10	2	3	4	6	1	9	7	8	10	5	2	1	3	4	8	9	6	7
18	1	10	8	1	9	2	6	3	4	7	5	10	9	7	1	2	3	8	4	5	6
19	1	9	10	8	3	7	1	6	2	4	5	7	8	10	3	2	1	6	4	9	5
20	1	5	4	3	2	1	7	6	8	9	10	6	9	8	5	2	1	7	4	3	10
21	1	1	6	9	8	2	7	5	1	3	4	10	6	4	3	2	1	5	7	9	8
22	1	10	9	5	4	3	8	2	7	1	6	8	7	6	9	10	2	1	3	4	5
23	1	9	6	10	7	8	3	1	2	5	4	7	10	6	2	1	8	3	9	4	5
24	1	9	7	1	2	3	6	5	4	8	1	8	4	3	9	10	1	7	2	6	5
25	1	10	4	3	6	1	5	7	8	9	2	9	1	7	6	8	2	3	5	4	1
26	1	4	8	2	1	9	7	6	5	3	1	10	5	8	2	4	9	1	7	6	3
27	1	9	1	10	7	6	2	5	3	4	8	10	9	2	1	7	6	4	3	5	8
28	1	2	3	4	1	8	7	6	5	9	10	9	10	3	4	5	2	6	8	7	10
29	1	10	1	2	3	9	8	7	4	6	5	4	5	8	10	9	6	7	3	2	1
30	1	10	5	4	1	2	3	6	9	7	8	10	8	7	9	5	2	6	3	1	4
31	1	6	7	10	8	9	5	4	1	2	3	9	6	8	10	5	7	1	2	3	4
32	1	6	10	7	9	8	5	3	1	2	4	8	10	2	1	9	3	4	7	5	6
33	1	9	8	10	4	7	3	2	6	5	1	9	8	7	10	4	3	6	2	5	1
34	1	5	4	3	1	7	6	2	8	9	10	9	1	2	3	5	7	6	8	10	4
35	1	5	4	3	9	1	2	6	8	7	10	6	7	9	8	10	1	2	3	4	5
36	1	5	4	3	10	2	1	6	7	8	9	9	8	10	2	7	6	4	5	1	3
37	1	5	4	3	6	9	1	2	7	8	10	7	2	1	6	9	3	4	5	8	3
38	1	5	4	3	10	9	1	8	6	2	7	7	8	9	6	5	10	7	8	6	5
39	1	5	1	3	6	2	4	7	9	10	8	7	6	9	8	5	1	2	3	4	10
40	1	5	4	3	1	2	7	8	6	9	10	7	10	8	6	9	2	1	3	4	5
41	1	10	9	5	4	8	3	6	7	2	1	2	1	7	6	5	4	10	3	8	9
42	1	10	9	8	4	6	3	7	1	2	5	7	6	5	4	3	2	1	8	9	10
43	1	7	8	3	1	6	2	1	4	5	1	3	4	8	10	5	2	1	6	7	9
44	1	7	6	5	9	8	1	10	2	3	4	10	8	9	2	3	4	1	5	6	7
45	1	8	9	1	2	10	3	7	4	5	6	9	8	6	7	1	10	2	3	5	4
46	1	8	1	9	2	10	7	6	3	4	5	6	10	7	1	4	8	2	9	3	5
47	1	10	8	1	2	3	9	4	7	5	6	10	6	9	7	8	1	2	3	4	5
48	1	9	8	5	7	10	6	1	4	2	3	4	3	9	10	8	2	1	5	6	7
49	1	6	10	7	8	9	1	5	2	3	4	10	7	8	9	1	6	2	5	3	4
50	1	8	9	7	5	10	4	6	1	2	3	1	8	9	10	4	6	5	7	2	3
51	1	10	6	7	8	9	1	3	2	4	5	8	9	2	3	1	10	4	5	6	7
52	1	6	4	3	2	1	5	10	9	7	8	4	6	5	3	8	9	1	2	7	10
53	1	6	4	3	2	1	5	10	9	7	8	4	6	5	3	8	9	1	2	7	10
54	1	6	7	3	4	9	8	10	1	2	5	4	5	6	8	7	10	1	9	2	3
55	1	8	9	7	6	10	4	1	2	3	5	7	6	8	10	3	2	4	9	1	5
56	1	6	9	10	8	1	5	2	3	4	6	8	9	10	5	7	6	1	3	3	4
57	1	9	7	3	8	10	2	1	4	5	6	1	8	9	10	2	3	4	6	5	7
58	1	6	5	7	8	1	2	3	4	10	9	8	9	10	3	4	2	5	1	6	7
59	1	6	7	8	9	10	1	2	5	3	9	7	3	5	6	9	10	1	2	4	3
60	1	3	2	1	6	5	4	8	7	10	9	8	9	10	1	2	3	7	4	5	6
61	1	4	5	3	1	6	7	9	10	8	2	2	1	3	5	4	6	7	9	8	10
62	1	6	3	4	5	8	10	1	2	9	7	1	3	6	9	8	10	7	5	2	4
63	1	6	3	4	5	8	10	1	2	9	7	1	3	6	9	8	10	7	5	2	4
64	1	3	2	1	6	5	4	8	7	10	9	8	9	10	1	2	3	7	4	5	6
65	1	4	5	3	1	6	7	9	10	8	2	2	1	3	5	4	6	7	9	8	10
66	1	1	2	8	3	7	4	5	6	9	10	1	2	3	9	0	4	5	6	7	8
67	1	1	2	8	3	7	4	5	6	9	10	1	2	3	9	0	4	5	6	7	8
68	1	8	9	10	4	5	6	1	2	3	7	7	6	5	10	8	9	2	1	4	3
69	1	10	6	7	8	9	3	5	1	2	4	9	10	3	6	7	8	1	2	3	4
70	1	6	7	10	5	8	9	1	2	4	3	6	4	5	10	3	2	1	8	7	9
71	1	7	9	6	1	10	5	8	4	2	3	5	4	8	10	9	6	1	7	2	3
72	1	10	4	3	2	1	5	6	8	7	9	5	6	4	7	8	9	10	1	2	3
73	1	8	9	6	7	10	1	2	3	5	4	7	8	9	10	3	2	1	4	5	6
74	1	8	7	9	5	6	10	1	2	4	3	8	9	10	4	5	7	6	1	2	3
75	1	10	9	8	6	7	5	3	4	2	1	6	7	8	9	10	1	2	3	5	4
76	1	5	6	8	7	9	10	1	2	3	4	6	5	8	7	9	10	1	2	3	4
77	1	7	8	10	9	2	1	3	4	6	5	7	6	9	10	8	2	3	1	5	4
78	1	10	7	8	6	1	2	3	4	5	9	9	10	7	8	4	3	2	1	5	6
79	1	9	6	8	7	10	1	2	5	3	4	3	4	5	10	9	1	2	7	6	8
80	1	5	6	8	7	9	10	1	2	3	4	6	5	8	7	9	10	1	2	3	4
81	1	4	5	6	8	7	1	2	10	3	9	4	3	5	2	1	7	6	9	8	10
82	1	6	7	8	9	10	1	2	3	5	4	8	9	10	5	6	1	2	3	4	7
83	1	4	5	6	8	7	1	2	10	3	9	4	3	5	2	1	7	6	9	8	10
84	1	9	8	2	1	10	3	4	5	7	6	5	4	8	10	6	9	1	7	2	3
85	1	9	5	6	7	8	1	2	10	3	4	2	6	7	8	10	9	2	1	3	4
86	1	2	10	1	9	7	8	3	6	4	5	8	9	5	7	6	1	10	2	3	4
87	1	9	6	7	8	10	4	5	1	2	3	6	7	8	9	10	2	1	3	4	5
88	1	10	5	6	9	7	8	1	3	2	4	7	8	9	10	1	6	2	3	4	5
89	1	2	10	1	9	7	8	3	6	4	5	8	9	5	7	6	1	10	2	3	4
90	1	7	6	5	8	9	10	2	3	1	4	6	7	8	9	10	1	2	3	4	5
91	1	10	9	8	6	7	4	5	1	2	3	4	8	9	10	2	1	3	7	6	5
92	1	9	8	6	7	10	5	1	2	4	3	6	5	8	10	9	4	1	7	2	3
93	1	9	10	5	6	7	1	2	3	4	8	8	9	10	4	5	6	7	1	2	3
94	1	8	9	5	6	7	1	3	10	3	4	3	1	2	9	7	4	10	5	6	8
95	1	8	9	7	6	10	5	1	2	4	3	1	2	9	10	7	3	6	8	4	5
96	1	8	9	1	3	6	7	10	2	4	5	2	1	3	7	4	9	5	6	8	10
97	1	8	9	1	3	6	7	10	2	4	5	2	1	3	7	4	9	5	6	8	10
98	1	1	2	3	5	6	4	7	9	8	10	6	5	7	8	9	1	2	10	3	4
99	1	8	2	9	4	10	5	1	3	7	6	1	2	6	7	4	8	9	3	5	10
100	1	8	2	9	4	10	5	1	3	7	6	1	2	6	7	4	8	9	3	5	10
101	1	1	2	3	5	6	4	7	9	8	10	6	5	7	8	9	1	2	10	3	4
102	1	2	9	1	8	6	7	4	3	5	10	3	8	4	9	5	10	6	1	7	2
103	1	2	9	1	8	6	7	4	3	5	10	3	8	4	9	5	10	6	1	7	2
104	1	4	5	1	3	7	6	9	10	8	2	3	4	5	7	6	8	9	10	1	2
105	1	4	9	5	10	6	3	7	2	8	1	1	8	3	6	2	4	7	5	9	10
106	1	4	9	5	10	6	3	7	2	8	1	1	8	3	6	2	4	7	5	9	10
107	1	2	9	1	8	6	7	4	3	5	10	3	8	4	9	5	10	6	1	7	2
108	1	2	9	1	8	6	7	4	3	5	10	3	8	4	9	5	10	6	1	7	2
109	1	4	5	1	3	7	6	9	10	8	2	3	4	5	7	6	8	9	10	1	2
110	1	1	2	3	4	9	10	5	6	7	8	1	2	7	7	4	5	6	8	9	10
111	1	1	2	3	4	9	10	5	6	7	8	1	2	7	7	4	5	6	8	9	10
112	1	4	9	5	10	6	1	7	2	8	3	6	8	5	9	4	10	3	7	2	1
113	1	4	9	5	10	6	1	7	2	8	3	6	8	5	9	4	10	3	7	2	1
114	1	4	9	5	10	6	1	7	2	8	3	6	8	5	9	4	10	3	7	2	1
115	1	4	9	5	10	6	1	7	2	8	3	6	8	5	9	4	10	3	7	2	1
116	1	2	8	3	1	4	10	5	6	7	9	1	6	2	7	3	8	4	9	5	10
117	1	2	8	3	1	4	10	5	6	7	9	1	6	2	7	3	8	4	9	5	10
118	1	3	9	4	1	6	1	5	2	8	7	4	5	6	8	9	7	10	1	2	3
119	1	3	9	4	1	6	1	5	2	8	7	4	5	6	8	9	7	10	1	2	3
120	1	6	1	7	2	8	3	9	4	10	5	4	1	6	2	8	3	10	5	7	9
121	1	6	1	7	2	8	3	9	4	10	5	4	1	6	2	8	3	10	5	7	9
122	1	2	8	3	1	4	10	5	6	7	9	1	6	2	7	3	8	4	9	5	10
123	1	2	8	3	1	4	10	5	6	7	9	1	6	2	7	3	8	4	9	5	10
124	1	3	9	4	1	6	1	5	2	8	7	4	5	6	8	9	7	10	1	2	3
125	1	3	9	4	1	6	1	5	2	8	7	4	5	6	8	9	7	10	1	2	3
126	1	8	3	9	4	10	5	1	6	7	2	3	1	4	2	5	7	6	8	9	10
127	1	8	3	9	4	10	5	1	6	7	2	3	1	4	2	5	7	6	8	9	10
128	1	8	5	9	4	10	3	7	2	6	1	10	4	9	5	8	3	7	2	6	1
129	1	8	5	9	4	10	3	7	2	6	1	10	4	9	5	8	3	7	2	6	1
130	1	4	3	5	7	6	2	8	10	9	1	5	10	6	1	7	2	8	3	9	4
131	1	4	9	5	10	6	1	3	7	2	8	3	7	4	8	9	5	1	6	2	10
132	1	4	3	5	7	6	2	8	10	9	1	5	10	6	1	7	2	8	3	9	4
133	1	4	9	5	10	6	1	3	7	2	8	3	7	4	8	9	5	1	6	2	10
134	2	2	1	5	3	8	6	10	7	9	4	6	9	10	1	5	4	3	2	8	7
135	2	6	3	8	2	9	1	4	10	5	7	3	6	4	1	7	2	9	5	8	10
136	2	9	7	1	2	3	6	5	4	8	1	8	4	3	9	10	1	7	2	6	5
137	2	5	10	2	3	4	6	1	9	7	8	10	5	2	1	3	4	8	9	6	7
138	2	7	8	1	6	10	2	5	3	4	9	10	1	8	9	6	3	5	7	4	2
139	2	7	8	3	9	6	2	1	4	5	10	3	4	8	10	5	2	1	6	7	9
140	2	10	8	1	9	2	6	3	4	7	5	10	9	7	1	2	3	8	4	5	6
141	2	6	5	4	7	8	9	2	3	1	10	9	7	8	6	10	4	2	3	5	1
142	2	7	8	3	9	6	2	1	4	5	10	3	4	8	10	5	2	1	6	7	9
143	2	2	9	1	10	3	4	6	5	7	8	9	4	10	8	1	5	7	6	2	3
144	2	7	8	1	6	10	2	5	3	4	9	10	1	8	9	6	3	5	7	4	2
145	2	9	10	2	3	1	5	4	6	7	8	8	2	10	1	7	9	3	4	5	6
146	2	3	1	4	10	2	8	5	9	6	7	1	6	10	7	2	8	3	9	4	5
147	2	4	5	3	2	1	10	6	9	8	7	1	2	9	8	7	4	5	10	3	6
148	2	5	6	2	3	4	7	8	10	9	1	1	2	7	5	4	3	9	8	6	10
149	2	7	10	2	3	9	5	6	4	1	8	9	1	10	8	6	5	2	7	4	3
150	2	6	5	2	3	4	1	7	8	9	10	10	2	9	1	3	4	5	6	7	8
151	2	7	3	8	2	5	9	1	4	10	6	9	8	7	3	10	2	5	6	1	4
152	2	5	4	2	3	1	7	6	9	8	10	10	9	1	3	2	4	5	6	7	8
153	2	1	2	6	5	7	9	4	8	10	3	6	9	3	4	10	5	1	8	2	7
154	2	1	8	6	7	4	3	9	5	2	10	10	6	7	5	4	8	9	1	3	2
155	2	2	3	4	7	1	5	6	8	9	10	7	1	8	9	2	3	4	10	5	6
156	2	6	8	7	5	10	9	1	2	4	3	4	8	10	9	3	7	6	5	1	2
157	2	6	10	7	1	9	8	2	5	3	4	8	6	5	10	3	9	2	1	7	4
158	2	8	9	2	10	3	1	6	4	7	5	3	4	5	2	6	10	1	7	8	9
159	2	4	6	3	10	9	5	7	1	2	8	4	7	5	2	3	1	4	10	8	9
160	2	4	5	9	10	8	7	6	2	1	3	5	8	4	9	10	6	7	3	2	1
161	2	7	8	3	9	6	2	1	4	5	10	3	4	8	10	5	2	1	6	7	9
162	2	8	3	9	2	10	1	7	6	4	5	1	4	9	10	3	2	6	5	7	8
163	2	8	7	6	1	3	2	4	5	10	9	10	8	9	1	3	2	4	5	6	7
164	2	10	1	6	9	8	2	4	5	3	7	10	8	1	9	2	3	5	4	6	7
165	2	10	8	1	9	2	6	3	4	7	5	10	9	7	1	2	3	8	4	5	6
166	2	3	9	5	10	8	1	6	4	7	2	3	6	4	8	10	1	7	5	9	2
167	2	5	4	2	3	1	6	7	8	9	10	6	4	5	2	3	1	7	8	9	10
168	2	5	6	2	3	4	7	8	10	9	1	1	2	7	5	4	3	9	8	6	10
169	2	4	3	8	5	10	2	6	1	9	7	9	5	8	4	6	7	3	1	2	10
170	2	5	4	10	3	9	1	2	6	7	8	10	7	8	3	6	1	4	5	2	9
171	2	7	8	3	9	6	2	1	4	5	10	3	4	8	10	5	2	1	6	7	9
172	2	8	10	7	6	9	1	2	3	4	5	8	10	9	6	1	2	7	3	5	4
173	2	10	9	5	4	3	8	2	7	1	6	8	7	6	9	10	2	1	3	4	5
174	2	1	2	4	5	3	7	6	8	9	10	8	9	7	10	1	5	2	6	3	4
175	2	4	3	2	1	5	6	8	7	9	10	6	7	4	5	2	3	1	8	9	10
176	2	4	3	8	5	10	2	6	1	9	7	9	5	8	4	6	7	3	1	2	10
177	2	4	6	3	5	2	8	1	7	10	9	5	10	9	3	7	6	8	1	4	2
178	2	5	4	2	3	1	6	8	7	9	10	10	8	9	6	7	5	4	2	1	3
179	2	5	4	3	2	1	6	7	8	9	10	10	9	2	3	1	4	5	6	7	8
180	2	7	8	3	9	6	2	1	4	5	10	3	4	8	10	5	2	1	6	7	9
181	2	1	2	4	3	5	6	7	8	9	10	2	7	9	1	10	3	4	8	5	6
182	2	3	2	5	4	7	1	6	8	9	10	4	9	3	10	2	6	7	1	8	5
183	2	9	5	1	6	7	2	10	4	3	8	9	1	10	7	6	5	2	8	4	3
184	2	9	8	10	4	7	3	2	6	5	1	9	8	7	10	4	3	6	2	5	1
185	2	10	3	7	8	1	6	4	5	2	9	1	2	9	10	7	6	5	8	3	4
186	2	1	6	9	8	2	7	5	1	3	4	10	6	4	3	2	1	5	7	9	8
187	2	3	2	5	6	1	7	8	9	10	4	9	3	10	8	2	1	4	7	5	6
188	2	9	7	4	10	3	2	6	1	8	5	8	4	7	2	3	7	1	10	5	9
189	2	3	4	6	2	5	1	10	7	9	8	3	6	9	1	7	4	2	8	10	5
190	2	5	10	2	3	4	6	1	9	7	8	10	5	2	1	3	4	8	9	6	7
191	2	7	2	6	8	1	9	3	4	5	10	3	2	10	9	4	5	6	8	7	1
192	2	8	9	1	5	10	2	3	7	4	6	8	1	9	10	2	3	5	4	7	6
193	2	8	9	3	10	4	5	6	7	2	1	7	6	10	5	8	9	4	3	1	2
194	2	8	10	7	6	9	1	2	3	4	5	8	10	9	6	1	2	7	3	5	4
195	2	9	4	6	10	5	8	3	1	2	7	7	8	10	6	5	4	3	2	9	1
196	2	9	6	10	7	8	3	1	2	5	4	7	10	6	2	1	8	3	9	4	5
197	2	9	10	8	3	7	1	6	2	4	5	7	8	10	3	2	1	6	4	9	5
198	2	10	5	4	1	2	3	6	9	7	8	10	8	7	9	5	2	6	3	1	4
199	2	10	9	8	4	3	2	1	5	6	7	4	5	6	10	8	9	3	2	1	7
200	2	1	6	9	8	2	7	5	1	3	4	10	6	4	3	2	1	5	7	9	8
201	2	1	6	9	8	2	7	5	1	3	4	10	6	4	3	2	1	5	7	9	8
202	2	5	4	2	3	1	6	8	7	9	10	10	9	3	2	1	4	5	6	7	8
203	2	7	8	3	9	6	2	1	4	5	10	3	4	8	10	5	2	1	6	7	9
204	2	7	10	3	5	4	8	9	2	1	6	1	8	6	4	2	9	5	7	3	10
205	2	10	1	8	9	6	3	5	7	4	2	7	8	1	6	10	2	5	3	4	9
206	2	3	1	4	5	2	8	6	7	9	10	4	3	7	8	9	2	1	10	5	6
207	2	4	6	3	5	2	8	1	7	10	9	5	10	9	3	7	6	8	1	4	2
208	2	5	4	2	3	1	10	6	9	8	7	8	7	5	3	10	6	1	2	4	9
209	2	5	6	2	3	4	1	7	8	9	10	2	3	1	4	5	6	7	8	9	10
210	2	8	10	7	6	9	1	2	3	4	5	8	10	9	6	1	2	7	3	5	4
211	2	10	1	2	3	4	5	6	7	8	9	4	5	2	3	1	6	7	8	9	10
212	2	1	4	2	6	8	3	5	7	9	10	4	5	3	6	2	7	9	8	10	1
213	2	4	3	2	1	6	5	8	10	9	7	5	4	3	2	7	8	1	10	6	9
214	2	4	3	8	5	10	2	6	1	9	7	9	5	8	4	6	7	3	1	2	10
215	2	7	5	6	3	4	2	1	8	9	10	7	8	9	10	3	2	1	6	4	5
216	2	3	2	5	6	1	7	8	9	10	4	9	3	8	10	2	1	4	7	5	6
217	2	5	2	3	4	1	7	8	10	9	6	10	9	1	2	3	4	5	6	7	8
218	2	5	4	2	3	1	6	8	7	9	10	10	8	9	6	7	5	4	2	1	3
219	2	5	6	2	3	4	7	8	10	9	1	1	2	7	5	4	3	9	8	6	10
220	2	5	6	2	3	4	7	8	10	9	1	1	2	7	5	4	3	9	8	6	10
221	2	5	10	2	3	4	6	1	9	7	8	10	5	2	1	3	4	8	9	6	7
222	2	6	8	7	5	10	9	1	2	4	3	4	8	10	9	3	7	6	5	1	2
223	2	7	8	3	9	6	2	1	4	5	10	3	4	8	10	5	2	1	6	7	9
224	2	9	6	10	7	8	3	1	2	5	4	7	10	6	2	1	8	3	9	4	5
225	2	10	6	9	1	5	8	3	2	7	4	6	5	8	7	4	1	9	2	10	3
226	2	10	8	1	9	2	6	3	4	7	5	10	9	7	1	2	3	8	4	5	6
227	2	10	8	1	9	2	6	3	4	7	5	10	9	7	1	2	3	8	4	5	6
228	2	10	8	1	9	2	6	3	4	7	5	10	9	7	1	2	3	8	4	5	6
229	2	2	4	1	6	3	8	5	7	9	10	2	4	7	3	8	5	9	1	10	6
230	2	3	2	4	5	9	6	7	1	8	10	4	8	10	9	3	7	6	5	1	2
231	2	4	3	2	1	5	6	8	7	9	10	6	7	4	5	2	3	1	8	9	10
232	2	5	4	2	3	1	7	6	9	8	10	10	9	1	3	2	4	5	6	7	8
233	2	6	8	4	10	2	7	5	3	9	1	5	3	2	1	4	8	9	10	7	6
234	2	7	10	2	3	9	5	6	4	1	8	9	1	10	8	6	5	2	7	4	3
235	2	8	5	4	3	1	7	6	2	10	9	7	1	8	9	2	6	3	5	4	10
236	2	8	7	1	3	9	10	2	4	5	6	4	6	9	5	10	1	2	7	8	3
237	2	9	10	1	3	2	4	5	6	7	8	5	4	2	3	1	6	7	8	9	10
238	2	1	4	2	7	6	10	3	8	9	5	9	1	10	7	6	5	2	8	4	3
239	2	4	3	2	5	7	1	10	8	9	6	10	4	3	2	9	1	7	6	8	5
240	2	5	4	2	3	1	6	7	8	9	10	10	9	1	3	2	4	5	6	7	8
241	2	7	8	3	9	6	2	1	4	5	10	3	4	8	10	5	2	1	6	7	9
242	2	9	4	2	5	10	1	6	7	3	8	9	7	8	4	10	6	2	1	3	5
243	2	10	9	2	1	6	7	8	5	3	4	7	10	8	9	4	1	3	6	2	5
244	2	4	5	9	10	8	7	6	2	1	3	5	8	4	9	10	6	7	3	2	1
245	2	5	4	2	3	1	10	6	9	8	7	8	7	5	3	10	6	1	2	4	9
246	2	5	10	8	6	7	2	4	3	1	9	8	5	4	10	9	6	3	7	1	2
247	2	10	9	5	4	3	8	2	7	1	6	8	7	6	9	10	2	1	3	4	5
248	2	3	2	4	5	9	6	7	1	8	10	4	8	10	9	3	7	6	5	1	2
249	2	4	2	3	1	5	6	8	7	9	10	3	4	7	8	1	2	5	6	10	9
250	2	8	7	6	4	5	10	3	2	1	9	1	7	8	2	9	3	5	6	4	10
251	2	8	9	3	10	4	5	6	7	2	1	7	6	10	5	8	9	4	3	1	2
252	2	10	1	3	9	2	5	4	7	6	8	10	9	4	5	3	2	7	1	6	8
253	2	10	4	3	6	1	5	7	8	9	2	9	1	7	6	8	2	3	5	4	1
254	2	2	3	4	1	8	7	6	5	9	10	9	10	3	4	5	2	6	8	7	10
255	2	3	1	5	2	9	4	7	10	8	6	5	7	3	2	8	9	4	1	6	10
256	2	4	3	5	1	2	6	7	8	9	10	10	4	9	6	5	3	7	2	1	8
257	2	6	10	7	9	8	5	3	1	2	4	8	10	2	1	9	3	4	7	5	6
258	2	7	4	6	3	8	2	1	9	5	10	4	9	3	8	2	10	5	7	1	6
259	2	7	8	3	1	6	2	1	4	5	1	3	4	8	10	5	2	1	6	7	9
260	2	7	10	2	6	9	3	5	4	1	8	8	1	10	9	4	5	2	6	3	7
261	2	8	7	6	1	3	2	4	5	10	9	10	8	9	1	3	2	4	5	6	7
262	2	10	1	3	9	2	5	4	7	6	8	10	9	4	5	3	2	7	1	6	8
263	2	10	8	1	9	2	6	3	4	7	5	10	9	7	1	2	3	8	4	5	6
264	2	10	9	2	1	6	7	8	5	3	4	7	10	8	9	4	1	3	6	2	5
265	2	10	9	8	4	3	2	1	5	6	7	4	5	6	10	8	9	3	2	1	7
266	2	1	7	9	4	6	5	2	3	8	10	9	1	10	7	6	5	2	8	4	3
267	2	3	5	2	7	1	9	4	6	10	8	4	5	3	7	2	6	8	1	9	10
268	2	5	3	1	7	2	9	4	6	8	10	7	4	2	3	6	1	8	5	10	9
269	2	5	4	2	3	1	6	7	8	9	10	6	4	5	2	3	1	7	8	9	10
270	2	5	4	2	3	1	7	6	9	8	10	10	9	1	3	2	4	5	6	7	8
271	2	5	4	3	6	9	1	2	7	8	10	7	2	1	6	9	3	4	5	8	3
272	2	5	7	4	6	8	9	3	2	1	10	4	3	6	5	2	1	10	9	7	8
273	2	7	8	3	9	6	2	1	4	5	10	3	4	8	10	5	2	1	6	7	9
274	2	9	8	3	2	5	1	10	4	7	6	9	10	3	2	8	1	4	7	5	6
275	2	10	1	6	9	8	2	4	5	3	7	10	8	1	9	2	3	5	4	6	7
276	2	10	1	6	9	8	2	4	5	3	7	10	8	1	9	2	3	5	4	6	7
277	2	1	3	5	2	7	8	4	6	9	10	5	3	6	1	9	2	7	4	10	8
278	2	2	1	3	5	4	6	9	7	8	10	1	3	2	6	4	5	8	7	9	10
279	2	3	1	4	2	6	5	7	9	8	10	6	3	7	2	8	1	9	4	10	5
280	2	3	4	2	1	10	5	6	9	7	8	10	3	4	1	6	2	8	5	7	9
281	2	3	5	6	2	9	10	4	8	1	7	7	2	8	6	1	3	5	9	10	4
282	2	4	2	3	1	5	6	8	7	9	10	3	4	7	8	1	2	5	6	10	9
283	2	4	3	2	1	5	6	8	7	9	10	6	7	4	5	2	3	1	8	9	10
284	2	5	3	8	9	10	7	4	2	6	1	5	4	9	10	3	6	8	2	7	1
285	2	6	4	2	5	7	3	1	10	9	8	9	1	10	7	6	5	2	8	4	3
286	2	7	3	8	2	5	9	1	4	10	6	9	8	7	3	10	2	5	6	1	4
287	2	7	5	6	3	10	2	8	1	4	9	9	8	6	2	3	7	1	4	10	5
288	2	9	7	4	10	3	2	6	1	8	5	8	4	7	2	3	7	1	10	5	9
289	2	9	10	1	3	2	4	5	6	7	8	5	4	2	3	1	6	7	8	9	10
290	2	4	3	2	1	5	6	8	7	9	10	6	7	4	5	2	3	1	8	9	10
291	2	4	5	7	9	8	1	10	2	6	3	8	6	9	5	4	3	10	1	2	7
292	2	5	4	2	3	1	6	7	8	9	10	10	9	1	3	2	4	5	6	7	8
293	2	5	4	3	2	1	6	7	8	9	10	10	9	2	3	1	4	5	6	7	8
294	2	5	10	2	3	4	6	1	9	7	8	10	5	2	1	3	4	8	9	6	7
295	2	7	6	5	4	3	10	8	9	2	1	9	7	3	6	10	5	1	2	8	4
296	2	8	10	9	7	6	3	4	5	1	2	9	1	10	7	6	5	2	8	4	3
297	2	10	1	2	3	9	8	7	4	6	5	4	5	8	10	9	6	7	3	2	1
298	2	10	9	8	4	3	2	1	5	6	7	4	5	6	10	8	9	3	2	1	7
299	2	2	5	4	10	1	3	6	7	9	8	9	1	10	7	6	5	2	8	4	3
300	2	3	5	4	9	10	8	7	6	2	1	10	8	9	3	5	4	6	7	1	2
301	2	4	6	3	10	9	5	7	1	2	8	4	7	5	2	3	1	4	10	8	9
302	2	4	10	8	5	9	6	1	3	2	7	8	10	9	7	4	6	2	1	3	5
303	2	5	4	3	2	1	6	7	8	9	10	10	9	2	3	1	4	5	6	7	8
304	2	5	10	8	6	7	2	4	3	1	9	8	5	4	10	9	6	3	7	1	2
305	2	6	5	8	2	4	1	3	9	7	10	6	4	7	3	2	5	8	1	10	9
306	2	6	7	10	8	5	9	3	1	4	2	8	5	4	10	6	9	3	7	2	1
307	2	7	5	6	3	4	2	1	8	9	10	7	8	9	10	3	2	1	6	4	5
308	2	7	8	1	6	9	2	3	4	5	10	9	1	8	10	6	5	4	7	3	2
309	2	10	2	1	3	6	4	5	7	8	9	6	4	3	2	5	1	8	7	9	10
310	2	1	3	5	2	7	8	4	6	9	10	5	3	6	1	9	2	7	4	10	8
311	2	3	2	4	5	9	6	7	1	8	10	4	8	10	9	3	7	6	5	1	2
312	2	3	5	2	7	1	9	4	6	10	8	4	5	3	7	2	6	8	1	9	10
313	2	5	3	1	7	2	9	4	6	8	10	7	4	2	3	6	1	8	5	10	9
314	2	5	4	3	2	1	7	6	8	9	10	6	9	8	5	2	1	7	4	3	10
315	2	7	4	6	3	8	2	1	9	5	10	4	9	3	8	2	10	5	7	1	6
316	2	7	8	3	9	6	2	1	4	5	10	3	4	8	10	5	2	1	6	7	9
317	2	7	8	3	9	6	2	1	4	5	10	3	4	8	10	5	2	1	6	7	9
318	2	7	8	3	1	6	2	1	4	5	1	3	4	8	10	5	2	1	6	7	9
319	2	8	7	1	3	9	10	2	4	5	6	4	6	9	5	10	1	2	7	8	3
320	2	8	10	7	6	9	1	3	2	4	5	3	6	8	5	7	1	2	4	9	10
321	2	9	4	2	5	10	1	6	7	3	8	9	7	8	4	10	6	2	1	3	5
322	2	9	5	3	7	2	6	4	1	10	8	5	6	3	7	2	8	4	9	1	10
323	2	9	5	3	7	2	6	4	1	10	8	5	6	3	7	2	8	4	9	1	10
324	2	9	10	8	3	7	1	6	2	4	5	7	8	10	3	2	1	6	4	9	5
325	2	9	10	8	3	7	1	6	2	4	5	7	8	10	3	2	1	6	4	9	5
326	2	10	9	8	4	6	3	7	1	2	5	7	6	5	4	3	2	1	8	9	10
327	2	1	3	10	2	5	7	9	4	6	8	10	3	2	5	1	9	7	4	6	8
328	2	2	1	5	3	8	6	10	7	9	4	4	3	9	10	2	1	6	5	8	7
329	2	2	3	9	1	10	4	6	5	7	8	2	3	1	9	4	7	8	5	10	6
330	2	4	2	3	1	5	6	8	7	9	10	3	4	7	8	1	2	5	6	10	9
331	2	4	3	8	5	10	2	6	1	9	7	9	5	8	4	6	7	3	1	2	10
332	2	4	5	3	7	6	10	2	1	8	9	8	7	9	1	5	4	10	2	3	6
333	2	5	1	4	2	10	3	6	7	8	9	4	3	2	1	5	6	7	8	9	10
334	2	5	4	2	3	1	6	7	8	9	10	6	4	5	2	3	1	7	8	9	10
335	2	5	7	4	6	8	9	3	2	1	10	4	3	6	5	2	1	10	9	7	8
336	2	6	7	8	5	4	3	9	1	2	10	10	4	3	6	7	8	1	2	5	9
337	2	6	8	7	5	10	9	1	2	4	3	4	8	10	9	3	7	6	5	1	2
338	2	7	8	3	9	6	2	1	4	5	10	3	4	8	10	5	2	1	6	7	9
339	2	7	8	3	9	6	2	1	4	5	10	3	4	8	10	5	2	1	6	7	9
340	2	7	8	3	9	6	2	1	4	5	10	3	4	8	10	5	2	1	6	7	9
341	2	7	10	2	3	9	5	6	4	1	8	9	1	10	7	6	5	2	8	4	3
342	2	8	9	4	5	10	7	1	2	3	6	8	7	9	5	6	1	2	3	10	4
343	2	1	10	9	6	7	5	2	3	4	8	8	10	6	9	7	1	2	3	4	5
344	2	3	1	4	2	6	5	7	9	8	10	6	3	7	2	8	1	9	4	10	5
345	2	3	4	2	1	10	5	6	9	7	8	10	3	4	1	6	2	8	5	7	9
346	2	4	5	3	8	1	7	9	2	6	10	7	6	3	8	2	9	4	1	5	10
347	2	5	4	1	6	7	10	3	2	8	9	2	3	6	8	7	1	6	5	4	10
348	2	5	4	1	6	7	10	3	2	8	9	2	3	6	8	7	1	6	5	4	10
349	2	5	4	2	3	1	6	7	8	9	10	6	4	5	2	3	1	7	8	9	10
350	2	5	4	3	2	1	6	7	8	9	10	10	9	2	3	1	4	5	6	7	8
351	2	5	4	3	10	9	1	8	6	2	7	7	8	9	6	5	10	7	8	6	5
352	2	5	6	2	3	7	1	10	4	9	8	10	3	2	9	7	1	8	4	6	5
353	2	7	3	10	4	8	9	5	1	2	6	9	1	10	7	6	5	2	8	4	3
354	2	7	5	6	3	10	2	8	1	4	9	9	8	6	2	3	7	1	4	10	5
355	2	9	10	1	3	2	4	5	6	7	8	5	4	2	3	1	6	7	8	9	10
356	2	3	1	4	2	6	5	7	9	8	10	6	3	7	2	8	1	9	4	10	5
357	2	3	2	4	5	9	6	7	1	8	10	4	8	10	9	3	7	6	5	1	2
358	2	4	5	9	10	8	7	6	2	1	3	5	8	4	9	10	6	7	3	2	1
359	2	4	6	3	10	9	5	7	1	2	8	4	7	5	2	3	1	4	10	8	9
360	2	5	1	3	6	2	4	7	9	10	8	7	6	9	8	5	1	2	3	4	10
361	2	5	4	2	3	1	6	7	8	9	10	6	4	5	2	3	1	7	8	9	10
362	2	5	6	2	3	7	1	10	4	9	8	10	3	2	9	7	1	8	4	6	5
363	2	5	10	2	3	4	6	1	9	7	8	10	5	2	1	3	4	8	9	6	7
364	2	6	3	8	2	9	1	4	10	5	7	3	6	4	1	7	2	9	5	8	10
365	2	7	5	6	3	4	2	1	8	9	10	7	8	9	10	3	2	1	6	4	5
366	2	7	5	6	3	4	2	1	8	9	10	7	8	9	10	3	2	1	6	4	5
367	2	7	5	6	3	4	2	1	8	9	10	7	8	9	10	3	2	1	6	4	5
368	2	7	10	2	3	9	5	6	4	1	8	9	1	10	8	6	5	2	7	4	3
369	2	8	7	1	3	9	10	2	4	5	6	4	6	9	5	10	1	2	7	8	3
370	2	8	7	1	3	9	10	2	4	5	6	4	6	9	5	10	1	2	7	8	3
371	2	8	9	2	10	3	1	6	4	7	5	3	4	5	2	6	10	1	7	8	9
372	2	9	5	8	4	10	1	6	2	7	3	7	9	8	10	4	6	5	1	2	3
373	2	10	9	3	2	4	7	6	1	8	5	6	7	1	9	5	4	10	2	3	8
374	2	1	8	6	7	4	3	9	5	2	10	10	6	7	5	4	8	9	1	3	2
375	2	4	2	3	1	5	6	8	7	9	10	4	5	2	3	1	6	8	7	9	10
376	2	4	5	10	6	9	1	3	2	7	8	8	7	9	6	10	1	4	5	2	3
377	2	9	4	2	5	10	1	6	7	3	8	9	7	8	4	10	6	2	1	3	5
378	2	1	8	6	7	4	3	9	5	2	10	10	6	7	5	4	8	9	1	3	2
379	2	2	4	1	6	3	8	5	7	9	10	2	4	7	3	8	5	9	1	10	6
380	2	4	3	2	5	7	1	10	8	9	6	10	4	3	2	9	1	7	6	8	5
381	2	5	4	2	3	1	7	6	9	8	10	10	9	1	3	2	4	5	6	7	8
382	2	5	4	3	2	1	7	6	8	9	10	6	9	8	5	2	1	7	4	3	10
383	2	7	8	3	9	6	2	1	4	5	10	3	4	8	10	5	2	1	6	7	9
384	2	7	10	2	3	9	5	6	4	1	8	9	1	10	8	6	5	2	7	4	3
385	2	7	10	2	3	9	5	6	4	1	8	9	1	10	8	6	5	2	7	4	3
386	2	8	1	7	3	9	2	9	5	10	4	9	10	4	8	3	2	5	1	7	6
387	2	8	7	6	1	3	2	4	5	10	9	10	8	9	1	3	2	4	5	6	7
388	2	8	10	4	6	9	3	7	2	5	1	8	2	6	7	4	10	1	9	3	5
389	2	8	10	7	6	9	1	2	3	4	5	8	10	9	6	1	2	7	3	5	4
390	2	9	5	8	4	10	1	6	2	7	3	7	9	8	10	4	6	5	1	2	3
391	2	9	10	8	3	7	1	6	2	4	5	7	8	10	3	2	1	6	4	9	5
392	2	10	4	9	5	7	6	8	2	3	1	9	1	10	7	6	5	2	8	4	3
393	2	1	5	6	10	7	2	4	9	3	8	9	1	10	7	6	5	2	8	4	3
394	2	5	3	8	9	10	7	4	2	6	1	5	4	9	10	3	6	8	2	7	1
395	2	5	4	3	1	7	6	2	8	9	10	9	1	2	3	5	7	6	8	10	4
396	2	8	9	1	5	10	2	3	7	4	6	8	1	9	10	2	3	5	4	7	6
397	2	9	8	1	6	7	2	5	3	4	10	8	7	9	1	2	10	3	5	4	6
398	2	10	2	1	4	5	3	6	7	8	9	8	6	5	7	3	4	2	10	1	9
399	2	1	4	10	3	7	6	9	5	2	8	7	8	9	6	5	4	2	1	3	10
400	2	2	10	3	1	9	7	6	4	5	8	10	1	9	8	2	3	5	7	6	4
401	2	3	4	6	2	5	1	10	7	9	8	3	6	9	1	7	4	2	8	10	5
402	2	5	4	3	2	1	7	6	8	9	10	6	9	8	5	2	1	7	4	3	10
403	2	5	4	3	10	2	1	6	7	8	9	9	8	10	2	7	6	4	5	1	3
404	2	7	8	2	10	9	4	6	1	5	3	7	8	1	9	10	6	2	3	4	5
405	2	7	10	2	3	9	5	6	4	1	8	9	1	10	8	6	5	2	7	4	3
406	2	9	2	6	8	7	4	10	3	1	5	9	1	10	7	6	5	2	8	4	3
407	2	9	4	2	5	10	1	6	7	3	8	9	7	8	4	10	6	2	1	3	5
408	2	10	1	6	9	8	2	4	5	3	7	10	8	1	9	2	3	5	4	6	7
409	2	10	1	8	9	6	3	5	7	4	2	7	8	1	6	10	2	5	3	4	9
410	2	2	1	5	3	8	6	10	7	9	4	4	3	9	10	2	1	6	5	8	7
411	2	4	2	3	1	5	6	8	7	9	10	4	5	2	3	1	6	8	7	9	10
412	2	4	2	3	1	5	6	8	7	9	10	3	4	7	8	1	2	5	6	10	9
413	2	4	6	3	10	9	5	7	1	2	8	4	7	5	2	3	1	4	10	8	9
414	2	5	9	4	8	7	10	3	6	2	1	9	1	10	7	6	5	2	8	4	3
415	2	6	4	5	2	3	1	7	8	9	10	4	2	3	1	5	6	7	8	9	10
416	2	6	5	2	3	4	1	7	8	9	10	10	2	9	1	3	4	5	6	7	8
417	2	6	5	2	3	4	1	7	8	9	10	10	2	9	1	3	4	5	6	7	8
418	2	9	8	3	2	5	1	10	4	7	6	9	10	3	2	8	1	4	7	5	6
419	2	10	2	3	8	9	1	6	7	4	5	3	1	2	4	5	6	7	8	9	10
420	2	2	1	6	10	5	4	9	3	8	7	3	7	2	6	8	1	5	4	9	10
421	2	3	1	4	2	6	5	7	9	8	10	6	3	7	2	8	1	9	4	10	5
422	2	4	2	3	1	5	6	8	7	9	10	4	5	2	3	1	6	8	7	9	10
423	2	4	8	2	1	9	7	6	5	3	1	10	5	8	2	4	9	1	7	6	3
424	2	5	4	2	3	1	6	8	7	9	10	10	8	9	6	7	5	4	2	1	3
425	2	5	4	3	9	1	2	6	8	7	10	6	7	9	8	10	1	2	3	4	5
426	2	7	8	3	9	6	2	1	4	5	10	3	4	8	10	5	2	1	6	7	9
427	2	7	10	3	2	9	6	5	4	1	8	9	1	10	6	8	5	2	7	3	4
428	2	10	4	8	3	7	9	6	5	1	2	9	8	10	7	6	3	5	4	2	1
429	2	3	2	5	4	7	1	6	8	9	10	4	9	3	10	2	6	7	1	8	5
430	2	5	4	3	2	1	6	7	8	9	10	10	9	2	3	1	4	5	6	7	8
431	2	5	4	3	1	2	7	8	6	9	10	7	10	8	6	9	2	1	3	4	5
432	2	6	3	8	2	9	1	4	10	5	7	3	6	4	1	7	2	9	5	8	10
433	2	6	7	10	8	9	5	4	1	2	3	9	6	8	10	5	7	1	2	3	4
434	2	7	8	1	6	9	2	3	4	5	10	9	1	8	10	6	5	4	7	3	2
435	2	9	1	10	7	6	2	5	3	4	8	10	9	2	1	7	6	4	3	5	8
436	2	10	9	5	4	8	3	6	7	2	1	2	1	7	6	5	4	10	3	8	9
437	2	4	2	3	1	5	6	8	7	9	10	3	4	7	8	1	2	5	6	10	9
438	2	4	3	2	1	6	5	8	10	9	7	5	4	3	2	7	8	1	10	6	9
439	2	4	5	3	8	1	7	9	2	6	10	7	6	3	8	2	9	4	1	5	10
440	2	5	4	2	3	1	7	6	9	8	10	10	9	1	3	2	4	5	6	7	8
441	2	6	8	7	5	10	9	1	2	4	3	4	8	10	9	3	7	6	5	1	2
442	2	1	4	8	3	6	9	7	2	10	5	9	1	10	7	6	5	2	8	4	3
443	2	4	5	7	9	8	1	10	2	6	3	8	6	9	5	4	3	10	1	2	7
444	2	5	4	10	3	9	1	2	6	7	8	10	7	8	3	6	1	4	5	2	9
445	2	5	10	2	6	8	7	3	4	1	9	8	1	10	9	5	3	4	7	2	6
446	2	9	8	1	6	5	7	3	4	2	10	1	7	8	9	2	4	3	5	10	6
447	2	4	5	10	6	9	1	3	2	7	8	8	7	9	6	10	1	4	5	2	3
448	2	6	10	7	1	9	8	2	5	3	4	8	6	5	10	3	9	2	1	7	4
449	2	7	8	6	2	10	1	9	5	3	4	6	7	4	8	5	3	2	9	1	10
450	2	10	1	6	9	8	2	4	5	3	7	10	8	1	9	2	3	5	4	6	7
451	2	1	3	10	2	5	7	9	4	6	8	10	3	2	5	1	9	7	4	6	8
452	2	1	4	2	6	8	3	5	7	9	10	4	5	3	6	2	7	9	8	10	1
453	2	3	4	6	2	5	1	10	7	9	8	3	6	9	1	7	4	2	8	10	5
454	2	7	3	2	1	4	6	5	8	9	10	7	6	5	2	1	9	3	8	4	10
455	2	9	8	1	6	5	7	3	4	2	10	1	7	8	9	2	4	3	5	10	6
456	2	6	3	8	2	9	1	4	10	5	7	3	6	4	1	7	2	9	5	8	10
457	2	7	9	8	1	10	4	2	3	5	6	7	6	9	10	1	8	3	2	4	5
458	2	5	4	2	3	1	6	7	8	9	19	9	10	1	2	3	4	5	6	7	8
459	2	8	1	7	3	9	2	9	5	10	4	9	10	4	8	3	2	5	1	7	6
460	2	4	3	2	1	5	6	8	7	9	10	6	7	4	5	2	3	1	8	9	10
461	2	1	5	2	4	6	3	7	9	8	10	2	9	3	7	6	4	10	1	8	5
462	2	6	5	8	2	4	1	3	9	7	10	6	4	7	3	2	5	8	1	10	9
463	2	6	8	4	10	2	7	5	3	9	1	5	3	2	1	4	8	9	10	7	6
464	2	7	9	6	5	10	1	2	3	4	8	9	7	6	10	3	8	1	4	2	5
465	2	8	9	2	1	10	4	3	7	6	5	8	7	9	10	4	5	6	2	3	1
466	2	1	2	5	4	3	6	7	8	10	9	4	1	10	9	8	3	2	5	6	7
467	2	3	9	2	4	10	1	5	8	6	7	6	5	4	10	9	3	2	1	7	8
468	2	1	9	8	3	10	7	2	5	4	6	7	8	9	10	2	3	5	4	1	6
469	2	2	3	1	9	10	8	6	4	5	7	5	1	9	10	6	2	4	3	8	7
470	2	2	8	3	9	10	4	1	6	5	7	8	7	9	10	2	1	4	3	6	5
471	2	7	10	2	6	9	5	3	4	1	8	9	2	10	8	5	4	1	6	3	7
472	2	1	2	4	6	3	7	5	8	9	10	10	1	9	8	2	3	4	7	5	6
473	2	6	9	8	1	10	3	4	2	5	7	7	8	9	10	3	3	2	1	4	5
474	2	4	9	2	3	8	10	5	6	1	7	10	2	3	4	9	8	1	7	5	6
475	2	8	9	1	4	10	3	2	7	6	5	8	6	9	10	5	1	2	7	3	4
476	2	2	8	6	4	10	9	3	5	1	7	8	2	9	10	3	4	1	6	7	5
477	2	8	9	6	7	10	3	5	1	2	4	8	7	9	10	2	4	6	1	5	3
478	2	7	9	8	6	10	3	5	2	4	1	4	8	9	10	5	7	6	3	2	1
479	2	7	9	8	4	10	2	1	3	6	5	2	3	9	10	1	8	7	6	4	5
480	2	1	7	9	8	10	4	3	2	6	5	8	1	9	10	4	3	2	6	5	7
481	2	3	9	8	6	10	7	1	2	4	5	10	7	9	8	6	5	4	3	1	2
482	2	7	2	3	4	6	8	5	10	9	1	9	1	10	7	6	5	2	8	4	3
483	2	3	1	9	2	10	5	4	8	7	6	9	8	7	10	3	1	6	4	2	5
484	2	7	9	3	2	10	1	5	4	6	8	9	1	8	10	4	2	3	5	2	7
485	2	7	9	8	1	10	2	3	4	5	6	6	5	9	10	4	1	2	3	7	8
486	2	8	9	1	3	10	7	2	5	4	6	8	9	3	10	2	1	6	5	4	7
487	2	1	5	8	4	9	2	3	6	10	7	9	1	10	7	6	5	2	8	4	3
488	2	1	8	9	3	10	4	2	7	6	5	1	8	9	10	4	3	7	2	6	5
489	2	3	9	1	4	10	5	6	2	8	7	9	7	8	10	5	4	6	2	3	1
490	2	7	9	8	1	10	3	2	6	4	5	7	8	9	10	2	1	4	3	6	5
491	2	8	6	9	4	10	5	3	7	2	1	9	1	10	7	6	5	2	8	4	3
492	2	10	9	5	4	7	3	6	8	1	2	9	1	10	7	6	5	2	8	4	3
493	2	7	5	4	8	6	2	3	1	10	9	9	1	10	7	6	5	2	8	4	3
494	2	8	10	7	3	9	6	2	1	5	4	3	2	9	10	1	8	5	7	6	4
495	2	9	8	4	5	10	3	6	1	2	7	7	9	8	10	6	4	5	3	2	1
496	2	7	10	9	8	5	4	2	3	1	6	8	2	10	9	6	3	1	7	4	5
497	2	6	3	7	8	10	2	4	5	1	9	9	7	2	10	8	5	1	4	3	6
498	2	6	4	1	10	8	3	7	9	2	5	9	1	10	7	6	5	2	8	4	3
499	2	7	9	1	6	8	5	4	3	2	10	2	8	10	9	7	5	4	3	6	1
500	2	9	4	10	5	6	7	3	2	1	8	9	1	10	7	6	5	2	8	4	3
501	2	1	8	7	9	10	3	4	2	6	5	8	7	9	10	3	4	1	2	6	5
502	2	5	9	4	6	10	11	1	3	2	8	7	8	9	10	6	4	2	1	3	5
503	2	7	9	8	1	10	6	2	3	4	5	7	8	9	10	1	4	2	3	5	6
504	2	7	10	8	4	5	9	6	2	1	3	3	2	10	5	4	6	1	7	9	8
505	2	1	7	4	9	5	2	3	8	10	6	9	1	10	7	6	5	2	8	4	3
506	2	1	9	7	6	10	2	3	4	5	8	8	1	9	10	3	2	5	4	7	6
507	2	1	9	8	4	10	2	5	7	6	3	7	8	9	10	1	6	2	3	5	4
508	2	1	9	8	3	10	4	2	5	6	7	8	1	9	10	3	2	5	4	6	7
509	2	7	9	8	1	10	4	3	2	5	6	1	8	9	10	6	7	5	2	3	4
510	2	2	10	1	6	5	8	9	3	7	4	9	1	10	7	6	5	2	8	4	3
511	2	3	9	1	2	10	5	4	6	7	8	8	7	9	10	2	1	4	3	5	6
512	2	4	8	9	7	10	2	1	6	3	5	9	7	8	10	6	1	5	2	3	4
513	2	6	9	8	5	10	3	1	4	2	7	8	9	6	10	7	4	3	2	1	5
514	2	8	10	9	7	6	3	4	5	1	2	8	3	10	9	6	2	1	7	4	5
515	2	1	9	8	2	10	6	7	5	4	3	3	4	9	10	6	5	7	8	1	2
516	2	5	10	2	4	7	6	8	3	1	9	9	2	10	8	5	6	1	7	4	3
517	2	8	9	4	5	10	6	2	1	3	7	8	7	9	10	4	3	5	2	6	1
518	2	6	7	3	4	9	10	1	2	8	5	4	2	7	8	10	9	3	6	5	1
519	2	4	9	1	2	10	7	8	3	6	5	1	7	10	9	8	6	3	5	4	2
520	2	6	8	9	1	2	3	4	5	10	7	6	5	9	10	7	8	1	2	3	4
521	2	3	9	1	2	10	8	5	4	6	7	9	4	8	10	5	6	1	7	3	2
522	2	5	6	7	9	10	8	2	3	1	4	7	1	8	10	9	6	3	2	5	4
523	2	3	9	1	8	10	2	4	7	6	5	7	6	9	10	1	3	2	4	5	8
524	2	8	9	2	1	10	4	3	5	6	7	3	8	9	10	4	2	1	7	6	5
525	2	4	6	5	8	9	3	10	2	7	1	9	1	4	6	5	7	8	2	3	10
526	2	6	5	7	4	10	2	8	3	1	9	8	5	9	10	6	7	1	4	3	2
527	2	7	9	8	1	10	6	2	3	4	5	7	8	9	10	2	1	4	3	6	5
528	2	2	9	8	1	10	4	3	7	6	5	3	9	8	10	4	2	5	1	6	7
529	2	6	9	3	1	10	7	4	5	2	8	8	5	9	10	1	2	3	7	6	4
530	2	6	9	7	8	10	5	1	3	2	4	7	8	9	10	1	5	3	4	2	6
531	2	1	9	2	3	10	4	8	5	6	7	9	5	8	10	1	7	2	3	4	6
532	2	1	9	4	10	8	2	3	7	5	6	7	8	9	10	1	6	2	5	4	3
533	2	1	9	8	3	10	2	6	5	4	7	8	3	9	10	7	2	1	5	4	6
534	2	8	9	3	1	10	4	2	5	6	7	9	3	2	10	4	1	7	8	5	6
535	2	1	9	7	8	10	2	3	4	6	5	2	8	9	10	6	5	4	7	1	3
536	2	2	9	1	8	10	7	4	6	5	3	5	4	9	10	3	1	2	8	7	6
537	2	6	9	8	7	10	3	2	1	5	4	10	9	7	8	1	6	2	3	4	5
538	3	3	2	5	6	1	7	8	9	10	4	9	3	10	8	2	1	4	7	5	6
539	3	3	2	5	6	1	7	8	9	10	4	9	3	10	8	2	1	4	7	5	6
540	3	3	2	5	6	1	7	8	9	10	4	9	3	10	8	2	1	4	7	5	6
541	3	3	2	5	6	1	7	8	9	10	4	9	3	10	8	2	1	4	7	5	6
542	3	3	2	5	6	1	7	8	9	10	4	9	3	10	8	2	1	4	7	5	6
543	3	3	2	5	6	1	7	8	9	10	4	9	3	10	8	2	1	4	7	5	6
544	3	2	3	4	5	1	6	7	8	9	10	6	7	8	9	3	4	1	10	2	5
545	3	2	3	5	4	1	6	7	8	9	10	8	1	10	7	2	4	3	5	9	6
546	1	4	6	8	10	9	1	3	2	5	7	5	1	6	10	2	7	3	8	9	4
547	1	4	6	8	10	9	1	3	2	5	7	5	1	6	10	2	7	3	8	9	4
548	2	7	8	3	9	6	2	1	4	5	10	3	4	8	10	5	2	1	6	7	9
549	2	7	8	3	9	6	2	1	4	5	10	3	4	8	10	5	2	1	6	7	9
550	2	7	8	3	9	6	2	1	4	5	10	3	4	8	10	5	2	1	6	7	9
551	2	10	9	5	4	8	3	6	7	2	1	2	1	7	6	5	4	10	3	8	9
552	2	10	9	5	4	3	8	2	7	1	6	8	7	6	9	10	2	1	3	4	5
553	2	7	8	3	9	6	2	1	4	5	10	3	4	8	10	5	2	1	6	7	9
554	3	1	2	6	9	10	7	5	4	3	8	1	8	6	10	9	4	7	3	5	2
555	3	4	3	2	1	6	7	5	10	9	8	8	4	10	1	2	3	5	9	7	6
556	3	6	5	7	4	8	3	9	10	1	2	3	4	2	5	1	6	10	8	9	7
557	3	7	8	3	9	6	2	1	4	5	10	3	4	8	10	5	2	1	6	7	9
558	3	8	10	9	7	6	5	4	3	2	1	8	9	10	4	7	6	1	3	5	2
559	3	4	6	3	10	9	5	7	1	2	8	4	7	5	2	3	1	4	10	8	9
560	3	1	2	4	6	3	9	5	7	8	10	6	1	10	8	7	2	3	9	4	5
561	3	3	2	4	5	9	6	7	1	8	10	4	8	10	9	3	7	6	5	1	2
562	3	4	3	8	5	10	2	6	1	9	7	9	5	8	4	6	7	3	1	2	10
563	3	1	6	2	7	3	8	4	9	5	10	5	9	1	6	2	7	3	8	4	10
564	3	1	2	5	4	3	7	6	9	8	10	8	4	9	10	3	1	2	7	5	6
565	3	3	2	5	4	9	6	7	8	1	10	9	7	8	6	4	5	3	1	2	10
566	3	2	1	3	4	10	5	6	7	8	9	1	10	9	7	8	4	3	2	5	6
567	3	2	5	9	7	1	4	10	8	6	3	10	8	4	2	1	6	7	5	3	9
568	3	6	8	7	5	10	9	1	2	4	3	4	8	10	9	3	7	6	5	1	2
569	3	1	9	2	4	10	5	3	7	8	6	1	2	9	10	3	6	8	4	7	5
570	3	9	2	8	1	7	10	6	4	3	5	6	5	9	2	7	3	1	4	8	10
571	3	1	9	2	4	10	3	8	5	6	7	1	2	9	10	5	6	3	7	4	8
572	3	1	9	3	10	5	6	7	4	8	2	2	8	7	9	1	10	3	5	4	6
573	3	3	6	8	10	9	1	4	7	6	2	9	1	10	7	2	6	5	4	3	8
574	3	7	5	6	3	4	2	1	9	8	10	6	8	7	4	5	1	2	3	9	10
575	3	7	8	3	9	6	2	1	4	5	10	3	4	8	10	5	2	1	6	7	9
576	3	10	9	1	8	2	7	3	4	6	5	1	6	2	5	1	3	7	10	9	9
577	3	1	6	9	8	2	7	5	1	3	4	10	6	4	3	2	1	5	7	9	8
578	3	6	9	4	7	2	3	8	5	10	1	5	10	1	6	2	7	3	8	4	9
579	3	1	2	9	3	10	7	4	5	6	8	1	5	2	3	10	4	7	8	6	9
580	3	1	9	2	10	3	6	4	7	5	8	5	6	7	10	9	1	3	8	6	4
581	3	2	3	4	1	8	7	6	5	9	10	9	10	3	4	5	2	6	8	7	10
582	3	5	4	3	2	1	7	6	8	9	10	6	9	8	5	2	1	7	4	3	10
583	3	6	10	9	4	2	1	8	5	3	7	7	8	10	9	1	2	3	4	5	6
584	3	10	1	3	2	5	4	7	6	9	8	10	7	5	3	1	2	6	8	4	7
585	3	1	2	5	9	10	8	7	6	3	4	1	3	5	10	7	2	8	4	9	6
586	3	1	9	2	8	10	4	3	7	6	5	1	2	9	10	4	3	6	8	5	7
587	3	1	9	2	3	10	5	6	4	7	8	1	2	9	10	4	3	5	7	6	8
588	3	1	9	3	2	10	6	8	4	7	5	1	2	9	10	7	5	3	8	6	4
589	3	1	9	3	2	10	7	4	6	5	8	1	2	9	10	4	5	3	7	6	8
590	3	4	6	3	2	1	5	7	9	10	8	6	5	4	10	3	8	9	7	1	2
591	3	7	3	2	1	4	6	5	8	9	10	7	6	5	2	1	9	3	8	4	10
592	3	9	8	1	2	10	4	3	6	5	7	8	1	9	10	2	3	5	4	7	6
593	3	1	9	2	3	10	6	5	4	7	8	1	2	9	10	4	3	6	5	7	8
594	3	2	6	3	7	1	8	4	9	5	10	9	6	10	7	5	8	4	2	1	3
595	3	3	2	5	6	1	7	8	9	10	4	9	3	10	8	2	1	4	7	5	6
596	3	3	2	5	6	1	7	8	9	10	4	9	3	10	8	2	1	4	7	5	6
597	3	4	3	8	5	10	2	6	1	9	7	9	5	8	4	6	7	3	1	2	10
598	3	5	4	1	6	7	10	3	2	8	9	2	3	6	8	7	1	6	5	4	10
599	3	9	10	1	2	5	3	4	6	7	8	9	3	2	6	4	5	7	1	8	10
600	3	1	4	5	7	8	6	9	10	2	3	6	3	7	8	4	2	9	5	1	10
601	3	3	2	5	6	1	7	8	9	10	4	9	3	10	8	2	1	4	7	5	6
602	3	2	3	4	7	1	6	5	8	9	10	1	2	8	9	3	7	4	10	5	6
603	3	3	2	4	5	9	6	7	1	8	10	4	8	10	9	3	7	6	5	1	2
604	3	4	9	5	10	1	6	2	7	3	8	10	5	4	3	2	1	6	7	8	9
605	3	7	6	5	4	10	3	2	1	9	8	10	9	1	2	6	5	4	3	8	7
606	3	7	8	3	9	6	2	1	4	5	10	3	4	8	10	5	2	1	6	7	9
607	3	1	9	3	2	10	7	4	6	5	8	1	2	9	10	5	3	4	6	7	8
608	3	2	8	4	5	9	3	7	6	10	1	2	10	5	9	3	7	8	4	6	1
609	3	5	6	3	4	1	2	8	7	9	10	4	5	6	3	2	1	9	10	7	8
610	3	5	10	6	1	7	2	8	3	9	4	3	6	1	4	2	7	5	9	8	10
611	3	1	5	8	2	6	9	3	7	10	4	7	1	6	8	9	2	5	10	4	3
612	3	3	2	5	6	1	7	8	9	10	4	9	3	10	8	2	1	4	7	5	6
613	3	3	2	5	6	1	7	8	9	10	4	9	3	10	8	2	1	4	7	5	6
614	3	3	6	2	7	1	8	4	9	5	10	9	4	8	3	7	2	6	1	10	5
615	3	8	2	7	1	1	6	3	5	4	9	6	5	7	4	8	3	9	2	10	1
616	3	1	2	4	6	3	5	8	7	9	10	10	1	8	9	3	2	5	4	6	7
617	3	1	6	9	8	2	7	5	1	3	4	10	6	4	3	2	1	5	7	9	8
618	3	1	7	2	9	10	6	3	4	5	8	5	4	8	7	6	9	3	2	10	1
619	3	5	6	8	7	10	1	2	3	4	9	6	7	5	3	4	2	1	9	10	8
620	3	9	1	10	7	6	2	5	3	4	8	10	9	2	1	7	6	4	3	5	8
621	3	10	9	8	4	6	3	7	1	2	5	7	6	5	4	3	2	1	8	9	10
622	3	1	9	3	2	10	6	4	5	7	8	1	2	9	10	6	3	5	4	7	8
623	3	4	2	6	1	9	3	5	7	8	10	3	6	9	1	8	2	4	10	5	7
624	3	9	4	6	10	5	8	3	1	2	7	7	8	10	6	5	4	3	2	9	1
625	3	1	2	5	6	4	7	8	9	10	3	8	1	10	7	2	3	4	9	5	6
626	3	1	8	9	3	10	4	2	5	6	7	9	1	8	10	2	3	5	4	6	7
627	3	1	9	2	3	10	5	6	4	7	8	1	2	9	10	6	5	3	4	7	8
628	3	1	9	2	3	10	5	4	7	6	8	1	2	9	10	4	3	6	5	7	8
629	3	1	9	2	3	10	6	5	4	7	8	1	2	9	10	6	5	3	4	7	8
630	3	2	3	5	6	1	7	8	9	10	4	6	2	3	7	1	8	9	10	4	5
631	3	2	4	6	1	10	3	5	7	9	8	5	3	8	2	9	4	6	1	10	7
632	3	3	2	5	4	1	7	6	8	9	10	7	1	8	10	5	2	6	9	3	4
633	3	4	5	3	7	6	10	2	1	8	9	8	7	9	1	5	4	10	2	3	6
634	3	4	5	6	7	9	1	3	2	8	10	5	9	6	1	2	3	10	4	7	8
635	3	4	9	3	8	2	7	1	6	10	5	6	8	10	1	9	4	2	3	2	7
636	3	5	4	1	6	7	10	3	2	8	9	2	3	6	8	7	1	6	5	4	10
637	3	5	10	2	3	4	6	1	9	7	8	10	5	2	1	3	4	8	9	6	7
638	3	9	4	2	5	10	1	6	7	3	8	9	7	8	4	10	6	2	1	3	5
639	3	9	8	1	2	7	3	10	4	5	6	1	2	6	3	4	10	5	7	9	8
640	3	10	2	1	4	5	3	6	7	8	9	8	6	5	7	3	4	2	10	1	9
641	3	1	6	5	9	10	7	8	4	3	2	1	5	6	10	7	9	8	3	4	2
642	3	1	9	2	3	10	6	4	5	7	8	1	2	9	10	3	5	4	6	7	8
643	3	1	10	5	8	3	6	4	9	7	2	2	5	7	6	3	9	10	8	4	1
644	3	3	2	5	6	1	7	8	9	10	4	9	3	10	8	2	1	4	7	5	6
645	3	3	6	5	4	10	2	9	7	8	1	4	3	9	10	7	2	8	5	6	1
646	3	5	4	3	9	1	2	6	8	7	10	6	7	9	8	10	1	2	3	4	5
647	3	5	10	6	1	7	2	8	3	9	4	6	8	9	3	1	2	4	7	10	5
648	3	7	1	6	5	9	8	2	3	4	10	6	5	4	9	7	3	2	8	1	10
649	3	9	10	8	3	7	1	6	2	4	5	7	8	10	3	2	1	6	4	9	5
650	3	1	2	3	5	6	4	7	9	8	10	6	5	7	8	9	1	2	10	3	4
651	3	1	10	9	6	7	5	2	3	4	8	8	10	6	9	7	1	2	3	4	5
652	3	3	2	5	6	1	7	8	9	10	4	9	3	10	8	2	1	4	7	5	6
653	3	3	2	5	6	1	7	8	9	10	4	9	3	10	8	2	1	4	7	5	6
654	3	8	5	2	1	10	7	3	4	6	9	4	8	5	2	6	3	10	1	7	9
655	3	9	4	2	5	10	1	6	7	3	8	9	7	8	4	10	6	2	1	3	5
656	3	10	5	9	1	8	2	7	3	6	4	6	3	1	5	8	9	7	2	4	10
657	3	10	8	1	9	2	6	3	4	7	5	10	9	7	1	2	3	8	4	5	6
658	3	10	9	7	6	5	4	3	2	1	8	10	9	8	6	7	2	1	3	4	5
659	3	1	2	5	3	4	7	8	6	9	10	6	1	7	8	9	2	3	10	4	5
660	3	1	2	7	3	10	4	6	5	8	9	1	5	2	4	7	8	6	3	9	10
661	3	4	6	3	10	9	5	7	1	2	8	4	7	5	2	3	1	4	10	8	9
662	3	1	4	10	3	7	6	9	5	2	8	7	8	9	6	5	4	2	1	3	10
663	3	5	9	4	7	10	3	6	2	8	1	4	5	1	7	10	3	8	6	9	2
664	3	6	7	5	8	3	4	2	1	10	9	5	4	8	10	9	1	7	2	6	3
665	3	6	10	7	9	8	5	3	1	2	4	8	10	2	1	9	3	4	7	5	6
666	3	7	6	5	4	3	10	8	9	2	1	9	7	3	6	10	5	1	2	8	4
667	3	9	6	10	7	8	3	1	2	5	4	7	10	6	2	1	8	3	9	4	5
668	3	10	9	5	4	3	8	2	7	1	6	8	7	6	9	10	2	1	3	4	5
669	3	1	4	5	2	8	9	3	6	7	10	10	2	3	1	7	4	9	5	6	8
670	3	1	6	9	8	2	7	5	1	3	4	10	6	4	3	2	1	5	7	9	8
671	3	1	9	3	2	10	5	4	7	6	8	1	2	9	10	4	5	3	7	6	8
672	3	2	1	3	7	10	4	8	5	6	9	1	6	2	10	7	3	8	4	9	5
673	3	2	3	5	1	6	7	4	8	9	10	3	4	6	7	2	9	5	8	10	1
674	3	3	2	4	7	1	10	5	6	8	9	8	1	9	10	2	3	6	7	4	5
675	3	8	1	6	2	7	3	10	4	9	5	4	7	5	8	6	1	9	2	10	3
676	3	8	9	3	1	10	4	2	5	6	7	8	3	9	10	2	1	5	4	6	7
677	3	8	10	7	6	9	1	2	3	4	5	8	10	9	6	1	2	7	3	5	4
678	3	1	2	3	9	10	6	4	8	7	5	1	3	2	10	6	4	9	8	5	7
679	3	1	2	3	5	10	7	4	8	6	9	1	3	8	10	5	2	4	7	6	9
680	3	1	3	2	6	10	8	4	9	7	5	1	3	2	10	6	9	8	4	7	5
681	3	1	5	7	9	2	8	4	10	6	3	3	8	5	9	1	7	10	4	6	2
682	3	1	8	9	3	6	4	2	5	7	10	5	7	3	2	8	1	9	4	10	6
683	3	1	9	2	3	10	5	4	6	7	8	1	2	9	10	6	4	3	5	7	8
684	3	3	2	5	6	1	7	8	9	10	4	9	3	10	8	2	1	4	7	5	6
685	3	6	7	10	8	9	5	4	1	2	3	9	6	8	10	5	7	1	2	3	4
686	3	7	10	3	5	4	8	9	2	1	6	1	8	6	4	2	9	5	7	3	10
687	3	8	9	1	2	10	4	3	6	5	7	9	8	1	10	3	2	5	4	6	7
688	3	9	7	1	2	3	6	5	4	8	1	8	4	3	9	10	1	7	2	6	5
689	3	3	2	5	6	1	7	8	9	10	4	9	3	10	8	2	1	4	7	5	6
690	3	6	5	4	7	8	9	2	3	1	10	9	7	8	6	10	4	2	3	5	1
691	3	10	9	8	2	1	3	4	5	6	7	10	9	6	8	5	7	1	4	2	3
692	3	3	2	5	6	1	7	8	9	10	4	9	3	10	8	2	1	4	7	5	6
693	3	5	7	4	6	8	9	3	2	1	10	4	3	6	5	2	1	10	9	7	8
694	3	9	6	10	7	8	3	1	2	5	4	7	10	6	2	1	8	3	9	4	5
695	3	10	4	8	3	7	9	6	5	1	2	9	8	10	7	6	3	5	4	2	1
696	3	4	5	7	9	8	1	10	2	6	3	8	6	9	5	4	3	10	1	2	7
697	3	5	4	3	1	2	7	8	6	9	10	7	10	8	6	9	2	1	3	4	5
698	3	5	4	3	1	7	6	2	8	9	10	9	1	2	3	5	7	6	8	10	4
699	3	1	3	2	4	10	7	5	6	9	8	1	2	7	10	3	4	5	6	9	8
700	3	1	9	2	3	10	5	8	6	4	7	1	2	9	10	4	6	3	7	5	8
701	3	1	9	3	2	10	5	4	7	6	8	1	2	9	10	4	3	6	7	5	8
702	3	2	1	4	3	5	6	9	7	8	10	3	5	7	10	1	4	6	2	9	8
703	3	3	2	5	6	1	7	8	9	10	4	9	3	10	8	2	1	4	7	5	6
704	3	3	2	5	6	1	7	8	9	10	4	9	3	10	8	2	1	4	7	5	6
705	3	3	5	4	9	10	8	7	6	2	1	10	8	9	3	5	4	6	7	1	2
706	3	4	5	9	10	8	7	6	2	1	3	5	8	4	9	10	6	7	3	2	1
707	3	5	2	3	6	1	4	8	7	9	10	10	5	4	6	7	3	2	8	1	9
708	3	5	7	4	6	8	9	3	2	1	10	4	3	6	5	2	1	10	9	7	8
709	3	6	1	3	10	5	9	4	8	2	7	3	6	2	7	1	8	4	9	5	10
710	3	6	7	8	5	4	3	9	1	2	10	10	4	3	6	7	8	1	2	5	9
711	3	6	10	5	9	4	8	2	7	1	3	2	5	1	4	8	6	7	10	9	3
712	3	7	6	8	4	5	1	2	3	10	9	6	7	8	4	5	3	2	1	10	9
713	3	7	8	2	10	9	4	6	1	5	3	7	8	1	9	10	6	2	3	4	5
714	3	9	8	1	6	5	7	3	4	2	10	1	7	8	9	2	4	3	5	10	6
715	3	9	8	10	4	7	3	2	6	5	1	9	8	7	10	4	3	6	2	5	1
716	3	10	5	9	4	8	3	7	2	6	1	1	2	5	3	4	7	6	10	8	9
717	3	10	9	3	2	4	7	6	1	8	5	6	7	1	9	5	4	10	2	3	8
718	3	1	8	2	3	10	4	7	9	5	6	1	2	9	10	4	7	3	8	6	5
719	3	1	8	6	4	3	10	2	9	7	5	7	9	8	5	2	4	3	10	6	1
720	3	4	7	1	1	9	5	2	8	6	3	3	6	8	10	9	5	2	1	7	4
721	3	5	1	3	6	2	4	7	9	10	8	7	6	9	8	5	1	2	3	4	10
722	3	5	4	3	2	1	7	6	8	9	10	6	9	8	5	2	1	7	4	3	10
723	3	5	4	3	10	2	1	6	7	8	9	9	8	10	2	7	6	4	5	1	3
724	3	5	4	3	10	9	1	8	6	2	7	7	8	9	6	5	10	7	8	6	5
725	3	5	4	3	6	9	1	2	7	8	10	7	2	1	6	9	3	4	5	8	3
726	3	7	5	6	3	4	2	1	8	9	10	7	8	9	10	3	2	1	6	4	5
727	3	10	7	9	8	1	2	6	4	3	5	10	9	7	8	5	6	1	4	2	3
728	3	1	9	2	3	10	5	7	4	6	8	1	2	9	10	3	5	4	7	6	8
729	3	1	9	2	3	10	5	6	4	8	7	1	2	9	10	4	5	3	7	6	8
730	3	3	2	5	6	1	7	8	9	10	4	9	3	10	8	2	1	4	7	5	6
731	3	3	9	8	1	10	4	2	6	5	7	8	1	9	10	2	3	5	4	6	7
732	3	5	10	2	3	4	6	1	9	7	8	10	5	2	1	3	4	8	9	6	7
733	3	8	9	1	2	10	3	5	4	6	7	9	1	8	10	2	3	5	4	6	7
734	3	9	4	2	5	10	1	6	7	3	8	9	7	8	4	10	6	2	1	3	5
735	3	10	1	8	9	6	7	2	5	4	3	9	4	8	3	7	2	6	1	10	5
736	3	10	5	9	4	8	3	7	2	6	1	4	1	3	2	5	7	9	10	8	6
737	3	3	2	5	6	1	7	8	9	10	4	9	3	10	8	2	1	4	7	5	6
738	3	5	6	4	3	7	1	2	10	8	9	10	6	7	3	9	1	8	5	2	4
739	3	7	8	3	9	6	2	1	4	5	10	3	4	8	10	5	2	1	6	7	9
740	3	10	4	3	6	1	5	7	8	9	2	9	1	7	6	8	2	3	5	4	1
741	3	5	10	4	9	3	8	2	7	1	6	6	8	10	1	3	5	4	2	9	7
742	3	8	7	6	4	5	10	3	2	1	9	1	7	8	2	9	3	5	6	4	10
743	3	8	9	1	3	10	4	2	5	6	7	8	1	9	10	2	3	5	4	6	7
744	3	2	4	6	8	1	3	5	7	10	9	2	4	8	6	9	1	3	5	7	10
745	3	2	4	6	1	10	3	8	5	9	7	2	6	3	7	1	8	4	9	5	10
746	3	10	2	1	3	6	4	5	7	8	9	6	4	3	2	5	1	8	7	9	10
747	3	10	8	1	9	2	6	3	4	7	5	10	9	7	1	2	3	8	4	5	6
748	3	1	10	5	6	3	4	2	7	8	10	1	4	3	10	2	5	6	9	7	8
749	3	2	1	5	3	8	6	10	7	9	4	4	3	9	10	2	1	6	5	8	7
750	3	1	3	2	5	10	4	6	9	7	8	1	3	2	10	9	5	4	7	8	6
751	3	1	3	6	9	10	8	7	5	4	2	1	3	9	10	2	4	6	5	7	8
752	3	1	9	2	3	10	5	4	6	7	8	1	2	9	10	4	3	6	5	7	8
753	3	1	9	3	2	10	5	4	6	7	8	1	2	9	10	4	5	3	6	7	8
754	3	3	2	5	6	1	7	8	9	10	4	9	3	10	8	2	1	4	7	5	6
755	3	4	10	8	5	9	6	1	3	2	7	8	10	9	7	4	6	2	1	3	5
756	3	6	7	10	9	5	4	3	1	2	8	9	10	8	6	2	1	3	4	5	7
757	3	9	10	1	2	5	3	4	6	7	8	3	4	5	2	6	8	1	7	9	10
758	3	1	7	8	5	6	2	3	4	10	9	3	8	9	1	2	10	4	5	7	6
759	3	2	1	5	3	8	6	10	7	9	4	4	3	9	10	2	1	6	5	8	7
760	3	3	4	2	9	10	6	8	5	7	1	1	5	8	10	9	6	7	4	2	3
761	3	4	8	2	1	9	7	6	5	3	1	10	5	8	2	4	9	1	7	6	3
762	3	5	10	2	3	4	6	1	9	7	8	10	5	2	1	3	4	8	9	6	7
763	3	8	5	4	3	1	7	6	2	10	9	7	1	8	9	2	6	3	5	4	10
764	3	10	1	2	3	9	8	7	4	6	5	4	5	8	10	9	6	7	3	2	1
765	3	10	9	8	4	3	2	1	5	6	7	4	5	6	10	8	9	3	2	1	7
766	3	1	9	2	3	10	6	5	4	7	8	1	2	9	10	5	4	3	6	7	8
767	3	1	9	2	3	10	7	8	5	4	6	1	2	9	10	4	3	7	6	5	8
768	3	1	9	2	3	10	7	4	6	5	8	1	2	9	10	3	6	4	5	7	8
769	3	1	9	3	2	10	6	4	7	5	8	1	2	9	10	4	3	6	5	7	8
770	3	6	8	7	5	10	9	1	2	4	3	4	8	10	9	3	7	6	5	1	2
771	3	8	7	9	10	1	6	5	4	3	2	4	1	8	6	3	7	2	10	5	9
772	3	9	8	1	6	5	7	3	4	2	10	1	7	8	9	2	4	3	5	10	6
773	3	1	9	2	3	10	5	6	4	7	8	1	2	9	10	6	7	3	5	4	8
774	3	2	4	6	3	7	1	10	5	9	8	3	6	4	8	1	7	2	9	5	10
775	3	3	2	5	6	1	7	8	9	10	4	9	3	10	8	2	1	4	7	5	6
776	3	3	2	5	6	1	7	8	9	10	4	9	3	10	8	2	1	4	7	5	6
777	3	3	2	5	6	1	7	8	9	10	4	9	3	10	8	2	1	4	7	5	6
778	3	4	3	5	1	2	6	7	8	9	10	10	4	9	6	5	3	7	2	1	8
779	3	6	7	10	8	5	9	3	1	4	2	8	5	4	10	6	9	3	7	2	1
780	3	9	8	7	5	6	2	1	3	4	10	7	8	19	9	1	2	5	4	3	6
781	3	2	5	9	3	8	1	6	10	4	7	10	5	9	4	8	3	7	2	6	1
782	3	6	5	3	4	1	7	9	10	2	8	1	4	2	5	9	7	3	6	8	10
783	3	7	8	3	9	6	2	1	4	5	10	3	4	8	10	5	2	1	6	7	9
784	3	3	6	8	7	4	2	9	10	5	1	9	10	1	5	3	7	8	6	2	4
785	3	6	10	1	2	8	5	7	4	9	3	10	8	6	9	7	3	4	1	5	2
786	3	8	10	7	6	9	1	2	3	4	5	8	10	9	6	1	2	7	3	5	4
787	3	10	1	8	9	2	6	7	3	5	4	1	9	3	10	8	2	7	5	6	4
788	3	10	5	9	4	8	3	7	2	6	1	6	5	8	4	7	3	9	2	10	1
789	3	1	3	2	9	4	5	6	7	8	10	1	4	2	3	8	5	6	7	9	10
790	3	7	8	2	6	10	3	1	5	6	4	4	7	5	8	6	3	9	2	10	1
791	3	2	1	6	10	5	4	9	3	8	7	3	7	2	6	8	1	5	4	9	10
792	3	4	3	6	2	5	1	8	10	9	7	4	6	3	10	1	2	5	7	9	8
793	3	10	6	9	1	5	8	3	2	7	4	6	5	8	7	4	1	9	2	10	3
794	3	3	8	5	9	2	7	10	4	6	1	5	9	4	8	10	3	7	1	6	2
795	3	7	8	3	9	6	2	1	4	5	10	3	4	8	10	5	2	1	6	7	9
796	3	7	8	6	5	10	4	3	2	9	1	7	4	3	1	9	10	6	5	2	8
797	3	4	5	7	9	8	1	10	2	6	3	8	6	9	5	4	3	10	1	2	7
798	3	9	2	7	4	5	6	3	8	1	10	4	9	10	8	5	7	2	6	1	3
799	3	3	5	2	1	4	7	10	6	9	8	2	4	6	9	8	1	5	10	7	3
800	3	2	4	10	1	7	9	3	5	8	1	2	7	3	8	4	1	9	5	10	6
801	3	8	9	6	7	3	2	1	5	4	10	9	10	4	5	6	1	2	3	7	8
802	3	1	8	2	3	10	5	4	6	7	9	1	2	8	10	4	7	3	6	5	9
803	3	1	3	7	10	6	8	5	9	4	2	5	10	4	9	1	8	2	7	3	6
804	3	2	4	5	1	3	7	6	9	8	10	2	1	10	9	3	6	5	4	7	8
805	3	6	2	1	8	10	5	9	4	7	3	2	1	4	3	8	6	9	7	10	5
806	3	8	9	1	3	10	4	2	6	5	7	8	1	9	10	2	3	5	4	6	7
807	3	8	9	3	1	10	4	2	5	7	6	8	1	9	10	2	3	5	4	6	7
808	3	1	9	8	3	10	4	2	6	5	7	9	8	1	10	3	4	2	6	5	7
809	3	3	9	8	1	10	4	2	6	5	7	8	1	9	10	2	3	5	4	7	6
810	3	7	5	6	4	8	3	9	2	10	1	1	6	2	7	3	8	4	9	5	10
811	3	8	9	1	3	10	4	2	5	6	7	7	8	9	10	2	1	4	3	5	6
812	3	1	9	8	3	10	4	2	6	5	7	8	1	9	10	2	3	5	4	7	6
813	3	4	5	7	8	1	6	2	9	3	10	6	1	5	7	8	2	3	4	9	10
814	3	1	3	2	9	4	5	6	10	7	8	1	3	2	6	7	4	5	9	8	10
815	3	1	2	5	3	4	7	6	8	10	9	1	2	7	3	4	9	5	6	10	8
816	3	1	3	6	2	4	9	5	7	10	8	3	5	2	4	1	6	9	7	10	8
817	3	1	4	5	2	3	6	7	8	10	9	8	2	3	9	10	1	4	7	5	6
818	3	1	10	2	9	3	8	4	5	6	7	1	7	2	8	3	9	4	10	5	6
819	3	9	8	1	2	3	4	10	5	6	7	4	1	2	3	8	5	6	7	9	10
820	3	10	1	9	2	8	3	7	4	5	6	1	10	2	9	3	8	4	7	5	6
821	3	1	5	7	2	9	10	3	8	6	4	1	4	6	8	2	9	10	7	3	5
822	3	8	9	1	3	10	4	2	5	6	7	9	1	8	10	2	3	5	4	6	7
823	3	1	2	3	4	9	10	5	6	7	8	1	2	7	7	4	5	6	8	9	10
824	3	1	6	2	7	3	9	4	10	5	8	1	6	3	8	2	9	10	7	4	5
825	3	1	10	2	3	5	4	7	6	8	9	1	2	8	3	4	9	5	6	10	7
826	3	2	4	6	1	8	5	3	9	10	7	1	6	2	7	3	9	4	8	5	10
827	3	2	5	7	1	9	8	3	10	4	6	1	3	2	9	3	8	4	10	5	6
828	3	10	2	1	4	9	5	6	3	7	8	10	1	9	2	8	3	7	4	6	5
829	3	1	9	8	2	10	3	5	4	7	6	8	1	9	10	2	3	5	4	6	7
830	3	1	9	8	3	10	4	2	6	5	7	8	1	9	10	2	3	5	4	7	6
831	3	6	5	7	4	8	2	10	2	9	1	2	1	4	3	7	5	6	8	9	10
832	3	1	9	8	3	10	4	2	6	5	7	8	1	9	10	3	2	5	4	6	7
833	3	8	9	1	2	10	4	3	6	5	7	8	1	9	10	2	3	5	4	7	6
834	3	8	9	1	3	10	4	2	6	5	7	8	1	9	10	2	3	5	4	7	6
835	3	2	5	1	7	9	3	10	4	8	6	1	3	5	4	7	2	9	10	8	6
836	3	1	2	8	10	4	3	9	5	6	7	1	2	9	3	4	8	10	5	6	7
837	3	1	3	2	7	4	5	6	9	8	10	1	4	2	3	9	5	6	10	7	8
838	3	1	3	5	2	6	4	8	10	7	9	1	3	5	2	7	4	9	6	8	10
839	3	1	4	6	3	5	7	2	10	9	8	10	1	2	3	9	8	4	5	6	7
840	3	1	5	7	2	9	10	3	8	6	4	1	6	2	9	7	3	10	8	4	5
841	3	1	6	2	7	3	8	4	9	5	10	1	7	2	8	3	9	4	10	5	6
842	3	1	6	2	8	3	9	4	10	5	7	1	3	8	2	4	5	9	6	7	10
843	3	2	1	5	7	3	4	6	8	9	10	1	4	2	5	3	7	9	8	10	6
844	3	4	5	3	6	2	8	1	7	9	10	3	8	2	9	1	10	4	5	7	6
845	3	5	1	2	7	4	6	3	9	10	8	7	9	2	3	1	5	8	5	7	4
846	3	7	1	2	8	9	3	4	10	5	6	1	2	5	6	3	4	9	7	8	10
847	3	8	9	1	3	10	4	2	5	6	7	1	8	10	9	2	3	4	6	5	7
848	3	8	9	1	2	10	4	3	6	5	7	8	1	9	10	2	4	3	6	5	7
849	3	8	9	3	2	10	4	1	6	5	7	8	1	9	10	2	4	3	6	5	7
850	3	1	7	8	9	10	3	2	4	5	6	8	1	10	9	3	2	5	4	6	7
851	3	8	9	1	2	10	3	5	4	6	7	8	1	9	10	2	4	3	6	5	7
852	3	8	9	1	2	10	3	5	4	6	7	8	1	9	10	2	3	5	4	6	7
853	3	9	8	1	3	10	4	2	5	7	6	8	1	9	10	2	3	5	4	7	6
854	3	1	8	2	9	10	4	3	6	5	7	8	1	9	10	4	3	6	5	7	2
855	3	1	9	2	3	10	6	5	4	7	8	1	2	9	10	6	4	3	5	7	8
856	3	1	9	8	3	10	4	2	6	5	7	7	8	9	10	2	3	1	4	5	6
857	3	2	5	4	6	8	6	7	3	10	9	4	9	3	8	2	7	1	6	10	5
858	3	3	5	1	7	2	10	4	9	6	8	4	6	2	9	3	8	5	1	10	7
859	3	8	9	1	3	10	2	4	5	6	7	8	1	9	10	3	2	5	4	6	7
860	3	8	9	1	2	10	4	3	6	5	7	8	1	9	10	2	3	5	4	7	6
861	3	1	9	8	3	10	4	2	6	5	7	8	1	9	10	2	3	5	4	7	6
862	3	5	4	3	2	1	6	7	8	6	10	5	4	6	3	2	1	8	7	9	10
863	3	7	8	1	9	10	2	3	4	6	5	8	1	9	10	2	3	5	4	6	7
864	3	1	3	2	10	4	5	6	9	7	8	1	3	6	2	4	5	10	7	8	9
865	3	1	10	2	3	9	4	5	6	7	8	1	8	2	9	3	10	4	5	6	7
866	3	8	9	1	2	10	4	3	6	5	7	8	1	9	10	2	5	3	6	4	7
867	3	1	2	7	9	3	4	10	5	6	8	2	7	1	9	3	8	4	10	5	6
868	3	1	3	9	5	2	10	4	6	7	8	1	2	9	10	4	5	3	6	7	8
869	3	1	7	2	8	3	9	4	5	10	6	1	2	9	3	4	10	5	6	8	7
870	3	1	9	8	3	10	2	4	5	6	7	8	1	9	10	2	3	5	4	6	7
871	3	2	5	10	3	8	1	9	4	7	6	1	4	7	2	8	3	9	5	10	6
872	3	5	10	1	6	2	8	3	9	4	7	4	2	6	1	8	7	3	9	5	10
873	3	8	9	1	3	10	2	4	5	6	7	8	1	9	10	2	3	5	4	6	7
874	3	8	9	1	3	10	2	4	5	6	7	8	1	9	10	2	3	4	6	5	7
875	3	8	9	1	3	10	4	2	6	5	7	8	1	9	10	2	3	5	4	6	7
876	3	8	9	1	3	10	4	2	6	5	7	8	1	9	10	2	3	5	4	6	7
877	3	8	9	2	1	10	4	3	6	5	7	8	1	9	10	3	2	5	4	6	7
878	3	1	9	3	2	10	5	4	7	6	8	8	1	9	10	2	5	6	3	4	7
879	3	10	5	4	1	2	3	6	9	7	8	10	8	7	9	5	2	6	3	1	4
880	3	1	3	5	2	7	4	9	6	10	8	1	3	5	2	7	4	9	6	10	8
881	3	1	3	8	2	6	9	5	10	7	4	3	1	8	4	2	9	10	5	6	7
882	3	1	5	2	3	7	9	10	4	6	8	5	4	9	3	10	8	2	7	6	1
883	3	1	9	8	2	10	3	5	4	6	7	9	1	8	10	2	5	3	4	7	6
884	3	4	2	8	5	7	10	3	1	6	9	4	2	8	6	9	1	10	3	7	5
885	3	4	5	6	9	10	3	2	1	7	8	1	2	3	7	8	4	5	6	9	10
886	3	9	10	8	3	7	1	6	2	4	5	7	8	10	3	2	1	6	4	9	5
887	3	1	9	3	2	10	5	4	6	7	8	1	2	9	10	6	4	5	3	7	8
888	3	1	9	8	2	10	3	5	4	6	7	8	1	9	10	2	3	5	4	7	6
889	3	2	1	8	9	10	3	5	4	6	7	8	9	1	10	3	2	5	4	7	6
890	3	5	1	7	2	10	8	3	6	9	4	5	1	2	7	3	4	6	9	8	10
891	3	8	9	1	2	10	3	5	4	6	7	1	8	9	10	3	2	5	4	7	6
892	3	8	9	1	2	10	4	3	6	7	5	1	2	9	10	3	6	8	5	4	7
893	3	9	8	1	3	10	4	2	5	7	6	8	1	9	10	2	3	5	4	6	7
894	3	2	8	1	4	10	3	6	9	5	7	1	2	8	9	3	4	10	5	6	7
895	3	4	10	3	6	9	1	8	2	7	5	5	2	7	4	6	10	1	9	3	8
896	3	1	3	2	9	4	5	6	10	7	8	1	2	10	3	4	9	5	6	8	7
897	3	1	6	2	7	3	8	4	9	5	10	1	6	2	7	3	8	4	9	5	10
898	3	8	9	1	2	10	3	5	4	6	7	8	1	9	10	3	4	2	6	5	7
899	3	9	10	8	7	1	6	2	5	3	4	1	3	8	2	7	4	10	6	5	6
900	3	1	9	8	3	10	2	5	4	7	6	8	1	9	10	2	3	5	4	7	6
901	3	8	9	1	3	10	4	2	5	6	7	8	1	9	10	2	3	5	4	6	7
902	3	8	9	1	3	10	4	2	5	6	7	8	1	9	10	2	3	5	4	6	7
903	3	8	9	1	3	10	4	2	5	6	7	8	9	10	7	1	3	2	5	4	6
904	3	1	3	5	2	8	6	4	9	10	7	1	4	2	5	7	3	6	8	10	9
905	3	8	9	1	3	10	4	2	6	5	7	8	1	9	10	3	2	5	4	6	7
906	3	9	8	1	2	10	3	5	4	6	7	8	1	9	10	3	4	2	5	7	6
907	3	1	9	8	2	10	3	4	6	5	7	8	1	9	10	2	3	5	4	7	6
908	3	8	9	1	2	10	3	5	4	7	6	8	1	9	10	2	3	5	4	7	6
909	3	8	9	1	2	10	4	3	6	5	7	9	1	8	10	2	3	6	4	7	5
910	3	8	9	2	1	10	4	3	6	5	7	8	1	9	10	2	4	3	6	5	7
911	3	1	3	2	5	4	6	9	10	7	8	2	1	4	3	7	6	5	10	9	8
912	3	1	9	3	2	10	6	8	5	4	7	10	1	9	8	2	3	7	6	4	5
913	3	1	9	8	2	10	3	5	4	7	6	8	1	9	10	2	3	5	4	6	7
914	3	4	2	6	8	9	1	10	3	5	7	3	6	2	4	8	10	1	7	5	9
915	3	7	5	6	4	9	3	10	2	8	1	1	6	2	3	7	4	5	7	9	8
916	3	8	9	3	1	10	4	2	6	5	7	8	1	9	10	2	4	3	6	5	7
917	3	1	7	2	9	3	10	4	8	5	6	1	7	2	9	3	10	4	8	5	6
918	3	1	9	2	8	3	10	4	7	5	6	1	5	2	6	3	7	4	9	8	10
919	3	3	9	8	1	10	4	2	5	7	6	8	1	9	10	2	4	3	6	5	7
920	3	5	4	3	2	1	7	6	8	9	10	6	9	8	5	2	1	7	4	3	10
921	3	8	9	1	2	10	3	5	4	6	7	9	1	8	10	4	3	5	2	7	6
922	3	8	9	1	2	10	3	5	4	6	7	8	1	9	10	2	3	5	4	6	7
923	3	8	9	1	3	10	4	2	5	6	7	1	8	9	10	3	2	4	6	5	7
924	3	1	3	2	7	6	5	4	7	9	8	6	5	7	4	8	3	9	2	10	1
925	3	8	9	1	4	10	3	5	2	6	7	8	1	9	10	4	3	2	5	6	7
926	3	1	4	2	3	9	5	6	10	7	8	3	2	6	1	4	7	5	9	8	10
927	3	1	8	9	3	10	4	2	5	6	7	8	1	9	10	2	3	5	4	6	7
928	3	1	9	8	3	10	2	4	9	6	7	8	1	9	10	2	3	5	4	7	6
929	3	4	3	1	2	5	6	8	7	9	10	5	8	6	9	7	10	2	3	4	1
930	3	4	5	7	1	10	8	2	9	3	6	2	8	4	6	9	1	10	3	7	5
931	3	6	5	7	4	8	3	9	2	10	1	1	4	2	3	8	5	6	7	9	10
932	3	8	9	1	3	10	2	4	6	5	7	8	1	9	10	2	3	5	4	7	6
933	3	1	8	9	4	10	3	6	5	7	2	8	1	9	10	2	3	5	4	6	7
934	3	4	8	5	7	8	3	9	2	10	1	3	10	2	4	1	5	9	6	8	7
935	3	7	2	4	6	10	1	3	9	5	8	3	6	4	8	1	9	2	10	5	7
936	3	8	9	1	3	10	2	5	4	6	7	8	1	9	10	2	3	5	4	7	6
937	3	1	9	8	2	10	4	3	5	7	6	8	1	9	10	2	3	5	4	6	7
938	3	8	9	1	2	10	5	3	4	7	6	9	1	8	10	2	3	5	4	7	6
939	3	1	10	2	3	9	4	5	8	6	7	1	9	2	3	7	4	5	6	8	7
940	3	6	5	8	4	7	3	9	2	10	1	1	3	2	5	4	7	6	1	8	9
941	3	1	7	2	3	8	9	4	5	10	6	1	8	2	3	4	10	9	5	6	7
942	3	8	5	9	4	10	3	8	2	7	1	3	7	9	10	8	2	5	6	4	1
943	3	8	9	1	3	10	4	2	5	6	7	8	1	9	10	2	3	5	4	6	7
944	3	9	8	1	2	10	3	5	4	6	7	8	7	9	10	1	3	2	5	4	6
945	3	1	8	9	3	10	4	2	5	6	7	8	1	9	10	2	3	5	4	6	7
946	3	8	9	1	3	10	4	2	5	6	7	8	1	9	10	2	3	5	4	6	7
947	3	8	7	6	5	9	4	3	10	2	1	1	10	2	3	4	9	5	6	7	8
948	3	8	9	1	2	10	5	3	4	7	6	8	1	9	10	3	5	2	6	4	7
949	3	1	8	9	2	10	3	5	4	6	7	1	9	10	8	3	2	5	4	6	7
950	3	1	9	3	2	10	4	5	7	8	6	1	3	2	7	4	5	6	8	10	9
951	3	8	9	1	2	10	3	5	4	7	6	8	1	9	10	2	5	3	6	4	7
952	3	8	9	1	4	10	3	6	5	7	2	8	1	9	10	2	3	5	4	7	6
953	3	1	9	8	2	10	3	5	4	6	7	8	1	9	10	2	3	5	4	7	6
954	3	3	6	2	9	5	4	1	8	10	7	3	6	2	9	5	4	1	8	10	7
955	3	7	9	1	2	10	3	4	8	5	6	1	6	2	9	3	10	4	7	5	8
956	3	1	8	2	9	3	10	4	5	6	7	1	2	8	3	9	4	10	5	6	7
957	3	8	9	1	3	10	2	4	5	6	7	1	8	9	10	2	4	3	6	5	7
